# Supplementary material for: Happy hamsters? Enrichment induces positive judgement bias for mildly (but not truly) ambiguous cues to reward and punishment in Mesocricetus auratus
Source: R Soc Open Sci. 2015 Jul 29;2(7):140399. doi: 10.1098/rsos.140399 (PMC4632568; doi:10.1098/rsos.140399)
Supplement: ESM5 Data [file rsos140399supp5.csv]

Select	Year	Cage	MaleID	ExpID	Order	Treatment	Set	DayTest	Block	Trialn	TrialType	NoGo	Tsecs
1	2011	1	C10	cb	1	E	1	21	2	11	P+	0	1.46
1	2011	1	C10	cb	1	E	1	21	1	4	C-	0	2.15
1	2011	1	C10	cb	1	E	1	21	1	6	C+	0	2.46
1	2011	1	C10	cb	1	E	1	21	1	3	P+	0	2.65
1	2011	1	C10	cb	1	E	1	21	1	7	P-	0	3.28
1	2011	1	C10	cb	1	E	1	21	2	14	Pi	0	6.37
1	2011	1	C10	cb	1	E	1	21	2	12	C+	0	9.28
1	2011	1	C10	cb	1	E	1	21	2	10	C-	0	13.81
1	2011	1	C10	cb	1	E	1	21	1	5	Pi	0	18.96
1	2011	1	C10	cb	1	E	1	21	2	13	P-	1	30
1	2011	1	C1L1t	cb	1	E	1	21	1	3	P+	0	1.81
1	2011	1	C1L1t	cb	1	E	1	21	2	14	Pi	0	2.96
1	2011	1	C1L1t	cb	1	E	1	21	2	11	P+	0	7.4
1	2011	1	C1L1t	cb	1	E	1	21	2	13	P-	0	12.43
1	2011	1	C1L1t	cb	1	E	1	21	2	10	C-	0	15.78
1	2011	1	C1L1t	cb	1	E	1	21	1	6	C+	0	17.18
1	2011	1	C1L1t	cb	1	E	1	21	1	5	Pi	0	25.18
1	2011	1	C1L1t	cb	1	E	1	21	1	4	C-	0	28.31
1	2011	1	C1L1t	cb	1	E	1	21	2	12	C+	1	30
1	2011	1	C1L1t	cb	1	E	1	21	1	7	P-	1	30
1	2011	1	C1Lbnotch	cb	1	E	1	21	2	13	P-	0	1.68
1	2011	1	C1Lbnotch	cb	1	E	1	21	1	3	P+	0	2.43
1	2011	1	C1Lbnotch	cb	1	E	1	21	2	12	C+	0	4.84
1	2011	1	C1Lbnotch	cb	1	E	1	21	2	11	P+	0	12.65
1	2011	1	C1Lbnotch	cb	1	E	1	21	1	5	Pi	0	20.53
1	2011	1	C1Lbnotch	cb	1	E	1	21	1	4	C-	1	30
1	2011	1	C1Lbnotch	cb	1	E	1	21	2	10	C-	1	30
1	2011	1	C1Lbnotch	cb	1	E	1	21	1	6	C+	1	30
1	2011	1	C1Lbnotch	cb	1	E	1	21	1	7	P-	1	30
1	2011	1	C1Lbnotch	cb	1	E	1	21	2	14	Pi	1	30
1	2011	1	C1R1b	cb	1	E	1	21	1	6	C+	0	2.43
1	2011	1	C1R1b	cb	1	E	1	21	2	12	C+	0	8.37
1	2011	1	C1R1b	cb	1	E	1	21	2	13	P-	0	9.09
1	2011	1	C1R1b	cb	1	E	1	21	1	5	Pi	0	9.34
1	2011	1	C1R1b	cb	1	E	1	21	2	11	P+	0	10.59
1	2011	1	C1R1b	cb	1	E	1	21	1	7	P-	0	15.34
1	2011	1	C1R1b	cb	1	E	1	21	2	10	C-	0	28.56
1	2011	1	C1R1b	cb	1	E	1	21	1	4	C-	1	30
1	2011	1	C1R1b	cb	1	E	1	21	1	3	P+	1	30
1	2011	1	C1R1b	cb	1	E	1	21	2	14	Pi	1	30
1	2011	2	C20	kg	1	E	1	21	1	5	Pi	0	1.78
1	2011	2	C20	kg	1	E	1	21	1	3	P+	0	1.81
1	2011	2	C20	kg	1	E	1	21	1	6	C+	0	1.93
1	2011	2	C20	kg	1	E	1	21	1	7	P-	0	2.37
1	2011	2	C20	cb	1	E	1	21	2	11	P+	0	2.56
1	2011	2	C20	cb	1	E	1	21	2	14	Pi	0	5.15
1	2011	2	C20	cb	1	E	1	21	2	12	C+	0	5.53
1	2011	2	C20	cb	1	E	1	21	2	13	P-	0	15.65
1	2011	2	C20	kg	1	E	1	21	1	4	C-	1	30
1	2011	2	C20	cb	1	E	1	21	2	10	C-	1	30
1	2011	2	C2L1b	cb	1	E	1	21	2	12	C+	0	1.96
1	2011	2	C2L1b	kg	1	E	1	21	1	3	P+	0	4.93
1	2011	2	C2L1b	cb	1	E	1	21	2	11	P+	0	5.31
1	2011	2	C2L1b	kg	1	E	1	21	1	5	Pi	0	9.78
1	2011	2	C2L1b	cb	1	E	1	21	2	13	P-	0	16.62
1	2011	2	C2L1b	kg	1	E	1	21	1	6	C+	0	19.31
1	2011	2	C2L1b	kg	1	E	1	21	1	4	C-	1	30
1	2011	2	C2L1b	cb	1	E	1	21	2	10	C-	1	30
1	2011	2	C2L1b	kg	1	E	1	21	1	7	P-	1	30
1	2011	2	C2L1b	cb	1	E	1	21	2	14	Pi	1	30
1	2011	2	C2R1b	kg	1	E	1	21	1	7	P-	0	2.25
1	2011	2	C2R1b	kg	1	E	1	21	2	13	P-	0	2.37
1	2011	2	C2R1b	kg	1	E	1	21	1	4	C-	0	2.71
1	2011	2	C2R1b	kg	1	E	1	21	2	11	P+	0	2.71
1	2011	2	C2R1b	kg	1	E	1	21	1	5	Pi	0	5.06
1	2011	2	C2R1b	kg	1	E	1	21	1	6	C+	0	5.34
1	2011	2	C2R1b	kg	1	E	1	21	1	3	P+	0	7.06
1	2011	2	C2R1b	kg	1	E	1	21	2	12	C+	0	18.5
1	2011	2	C2R1b	kg	1	E	1	21	2	10	C-	1	30
1	2011	2	C2R1b	kg	1	E	1	21	2	14	Pi	1	30
1	2011	2	C2R1t	kg	1	E	1	21	1	5	Pi	0	2.93
1	2011	2	C2R1t	kg	1	E	1	21	1	7	P-	0	3.5
1	2011	2	C2R1t	cb	1	E	1	21	2	13	P-	0	6
1	2011	2	C2R1t	kg	1	E	1	21	1	6	C+	0	7.56
1	2011	2	C2R1t	kg	1	E	1	21	1	3	P+	0	8.25
1	2011	2	C2R1t	kg	1	E	1	21	1	4	C-	0	14.28
1	2011	2	C2R1t	cb	1	E	1	21	2	14	Pi	0	19.65
1	2011	2	C2R1t	cb	1	E	1	21	2	10	C-	1	30
1	2011	2	C2R1t	cb	1	E	1	21	2	12	C+	1	30
1	2011	2	C2R1t	cb	1	E	1	21	2	11	P+	1	30
1	2011	3	C30	kg	2	U	1	21	1	3	P+	0	3.03
1	2011	3	C30	kg	2	U	1	21	1	7	P-	0	4.15
1	2011	3	C30	kg	2	U	1	21	2	13	P-	0	7.93
1	2011	3	C30	kg	2	U	1	21	1	5	Pi	0	11.15
1	2011	3	C30	kg	2	U	1	21	2	12	C+	0	11.84
1	2011	3	C30	kg	2	U	1	21	1	4	C-	1	30
1	2011	3	C30	kg	2	U	1	21	2	10	C-	1	30
1	2011	3	C30	kg	2	U	1	21	1	6	C+	1	30
1	2011	3	C30	kg	2	U	1	21	2	11	P+	1	30
1	2011	3	C30	kg	2	U	1	21	2	14	Pi	1	30
1	2011	3	C3L1b	kg	2	U	1	21	2	13	P-	0	2.03
1	2011	3	C3L1b	kg	2	U	1	21	2	11	P+	0	2.06
1	2011	3	C3L1b	kg	2	U	1	21	2	14	Pi	0	3.96
1	2011	3	C3L1b	kg	2	U	1	21	2	12	C+	0	4.84
1	2011	3	C3L1b	kg	2	U	1	21	1	7	P-	0	6.21
1	2011	3	C3L1b	kg	2	U	1	21	1	3	P+	0	7.46
1	2011	3	C3L1b	kg	2	U	1	21	1	5	Pi	0	13.37
1	2011	3	C3L1b	kg	2	U	1	21	1	4	C-	0	19.18
1	2011	3	C3L1b	kg	2	U	1	21	2	10	C-	1	30
1	2011	3	C3L1b	kg	2	U	1	21	1	6	C+	1	30
1	2011	3	C3L1t	kg	2	U	1	21	1	3	P+	0	5.28
1	2011	3	C3L1t	kg	2	U	1	21	2	14	Pi	0	14.53
1	2011	3	C3L1t	kg	2	U	1	21	1	7	P-	0	23.75
1	2011	3	C3L1t	kg	2	U	1	21	2	12	C+	0	28.59
1	2011	3	C3L1t	kg	2	U	1	21	1	4	C-	1	30
1	2011	3	C3L1t	kg	2	U	1	21	2	10	C-	1	30
1	2011	3	C3L1t	kg	2	U	1	21	1	6	C+	1	30
1	2011	3	C3L1t	kg	2	U	1	21	2	13	P-	1	30
1	2011	3	C3L1t	kg	2	U	1	21	2	11	P+	1	30
1	2011	3	C3L1t	kg	2	U	1	21	1	5	Pi	1	30
1	2011	4	C40	kg	2	U	1	21	2	14	Pi	0	2.25
1	2011	4	C40	kg	2	U	1	21	2	12	C+	0	2.43
1	2011	4	C40	kg	2	U	1	21	1	3	P+	0	5.34
1	2011	4	C40	kg	2	U	1	21	1	6	C+	0	17.53
1	2011	4	C40	kg	2	U	1	21	2	13	P-	0	23.03
1	2011	4	C40	kg	2	U	1	21	1	4	C-	1	30
1	2011	4	C40	kg	2	U	1	21	2	10	C-	1	30
1	2011	4	C40	kg	2	U	1	21	1	7	P-	1	30
1	2011	4	C40	kg	2	U	1	21	2	11	P+	1	30
1	2011	4	C40	kg	2	U	1	21	1	5	Pi	1	30
1	2011	4	C4L1t	kg	2	U	1	21	1	5	Pi	0	2.5
1	2011	4	C4L1t	kg	2	U	1	21	2	11	P+	0	2.62
1	2011	4	C4L1t	kg	2	U	1	21	1	6	C+	0	4.46
1	2011	4	C4L1t	kg	2	U	1	21	2	12	C+	0	4.68
1	2011	4	C4L1t	kg	2	U	1	21	1	3	P+	0	5.87
1	2011	4	C4L1t	kg	2	U	1	21	2	10	C-	0	7.21
1	2011	4	C4L1t	kg	2	U	1	21	2	13	P-	0	11.75
1	2011	4	C4L1t	kg	2	U	1	21	2	14	Pi	0	20.87
1	2011	4	C4L1t	kg	2	U	1	21	1	4	C-	1	30
1	2011	4	C4L1t	kg	2	U	1	21	1	7	P-	1	30
1	2011	4	C4Lbnotch	kg	2	U	1	21	2	12	C+	0	3.5
1	2011	4	C4Lbnotch	kg	2	U	1	21	1	3	P+	0	5.68
1	2011	4	C4Lbnotch	kg	2	U	1	21	1	7	P-	0	7.15
1	2011	4	C4Lbnotch	kg	2	U	1	21	2	14	Pi	0	7.28
1	2011	4	C4Lbnotch	kg	2	U	1	21	1	6	C+	0	8.62
1	2011	4	C4Lbnotch	kg	2	U	1	21	1	5	Pi	0	21.53
1	2011	4	C4Lbnotch	kg	2	U	1	21	1	4	C-	1	30
1	2011	4	C4Lbnotch	kg	2	U	1	21	2	10	C-	1	30
1	2011	4	C4Lbnotch	kg	2	U	1	21	2	13	P-	1	30
1	2011	4	C4Lbnotch	kg	2	U	1	21	2	11	P+	1	30
1	2011	4	C4R1t	kg	2	U	1	21	1	6	C+	0	1.75
1	2011	4	C4R1t	kg	2	U	1	21	1	3	P+	0	6.78
1	2011	4	C4R1t	kg	2	U	1	21	1	7	P-	0	10.12
1	2011	4	C4R1t	kg	2	U	1	21	2	11	P+	0	10.78
1	2011	4	C4R1t	kg	2	U	1	21	2	14	Pi	0	22.78
1	2011	4	C4R1t	kg	2	U	1	21	2	12	C+	0	25.09
1	2011	4	C4R1t	kg	2	U	1	21	1	4	C-	1	30
1	2011	4	C4R1t	kg	2	U	1	21	2	10	C-	1	30
1	2011	4	C4R1t	kg	2	U	1	21	2	13	P-	1	30
1	2011	4	C4R1t	kg	2	U	1	21	1	5	Pi	1	30
1	2011	1	C10	cb	1	E	1	22	1	3	Pi	0	1.84
1	2011	1	C10	cb	1	E	1	22	2	13	C-	0	2
1	2011	1	C10	cb	1	E	1	22	2	10	P+	0	2.75
1	2011	1	C10	cb	1	E	1	22	1	7	C+	0	2.84
1	2011	1	C10	cb	1	E	1	22	2	11	C+	0	3.03
1	2011	1	C10	cb	1	E	1	22	1	6	P+	0	5.56
1	2011	1	C10	cb	1	E	1	22	2	14	P-	0	7.34
1	2011	1	C10	cb	1	E	1	22	1	4	C-	0	8.56
1	2011	1	C10	cb	1	E	1	22	1	5	P-	1	30
1	2011	1	C10	cb	1	E	1	22	2	12	Pi	1	30
1	2011	1	C1L1t	cb	1	E	1	22	2	10	P+	0	2.25
1	2011	1	C1L1t	cb	1	E	1	22	2	13	C-	0	3.75
1	2011	1	C1L1t	cb	1	E	1	22	2	12	Pi	0	4.31
1	2011	1	C1L1t	cb	1	E	1	22	1	7	C+	0	5.25
1	2011	1	C1L1t	cb	1	E	1	22	1	4	C-	0	5.37
1	2011	1	C1L1t	cb	1	E	1	22	1	3	Pi	0	6.37
1	2011	1	C1L1t	cb	1	E	1	22	2	14	P-	0	8.84
1	2011	1	C1L1t	cb	1	E	1	22	2	11	C+	0	9.56
1	2011	1	C1L1t	cb	1	E	1	22	1	6	P+	0	26.34
1	2011	1	C1L1t	cb	1	E	1	22	1	5	P-	1	30
1	2011	1	C1Lbnotch	cb	1	E	1	22	2	11	C+	0	2
1	2011	1	C1Lbnotch	cb	1	E	1	22	1	6	P+	0	2.31
1	2011	1	C1Lbnotch	cb	1	E	1	22	2	13	C-	0	6.06
1	2011	1	C1Lbnotch	cb	1	E	1	22	1	7	C+	0	10.5
1	2011	1	C1Lbnotch	cb	1	E	1	22	1	3	Pi	0	18.18
1	2011	1	C1Lbnotch	cb	1	E	1	22	1	5	P-	0	27.09
1	2011	1	C1Lbnotch	cb	1	E	1	22	1	4	C-	1	30
1	2011	1	C1Lbnotch	cb	1	E	1	22	2	14	P-	1	30
1	2011	1	C1Lbnotch	cb	1	E	1	22	2	10	P+	1	30
1	2011	1	C1Lbnotch	cb	1	E	1	22	2	12	Pi	1	30
1	2011	1	C1R1b	cb	1	E	1	22	2	10	P+	0	2.4
1	2011	1	C1R1b	cb	1	E	1	22	1	6	P+	0	3.03
1	2011	1	C1R1b	cb	1	E	1	22	1	7	C+	0	4.28
1	2011	1	C1R1b	cb	1	E	1	22	2	12	Pi	0	5.56
1	2011	1	C1R1b	cb	1	E	1	22	1	4	C-	0	11.34
1	2011	1	C1R1b	cb	1	E	1	22	2	14	P-	0	23.65
1	2011	1	C1R1b	cb	1	E	1	22	2	13	C-	1	30
1	2011	1	C1R1b	cb	1	E	1	22	2	11	C+	1	30
1	2011	1	C1R1b	cb	1	E	1	22	1	5	P-	1	30
1	2011	1	C1R1b	cb	1	E	1	22	1	3	Pi	1	30
1	2011	2	C20	cb	1	E	1	22	2	10	P+	0	1.59
1	2011	2	C20	cb	1	E	1	22	1	3	Pi	0	1.75
1	2011	2	C20	cb	1	E	1	22	1	7	C+	0	2.09
1	2011	2	C20	cb	1	E	1	22	1	6	P+	0	2.46
1	2011	2	C20	cb	1	E	1	22	2	11	C+	0	3.59
1	2011	2	C20	cb	1	E	1	22	1	4	C-	0	4.96
1	2011	2	C20	cb	1	E	1	22	2	14	P-	0	8.68
1	2011	2	C20	cb	1	E	1	22	1	5	P-	0	27.21
1	2011	2	C20	cb	1	E	1	22	2	13	C-	1	30
1	2011	2	C20	cb	1	E	1	22	2	12	Pi	1	30
1	2011	2	C2L1b	cb	1	E	1	22	1	7	C+	0	1.43
1	2011	2	C2L1b	cb	1	E	1	22	2	10	P+	0	1.81
1	2011	2	C2L1b	cb	1	E	1	22	1	6	P+	0	2.09
1	2011	2	C2L1b	cb	1	E	1	22	2	11	C+	0	4.21
1	2011	2	C2L1b	cb	1	E	1	22	1	3	Pi	0	4.87
1	2011	2	C2L1b	cb	1	E	1	22	2	12	Pi	0	8.31
1	2011	2	C2L1b	cb	1	E	1	22	1	4	C-	0	17.09
1	2011	2	C2L1b	cb	1	E	1	22	2	13	C-	1	30
1	2011	2	C2L1b	cb	1	E	1	22	1	5	P-	1	30
1	2011	2	C2L1b	cb	1	E	1	22	2	14	P-	1	30
1	2011	2	C2R1b	cb	1	E	1	22	1	6	P+	0	1.37
1	2011	2	C2R1b	cb	1	E	1	22	1	5	P-	0	2.78
1	2011	2	C2R1b	cb	1	E	1	22	1	3	Pi	0	6.68
1	2011	2	C2R1b	cb	1	E	1	22	1	7	C+	0	6.78
1	2011	2	C2R1b	cb	1	E	1	22	1	4	C-	0	9.65
1	2011	2	C2R1b	cb	1	E	1	22	2	11	C+	0	19.53
1	2011	2	C2R1b	cb	1	E	1	22	2	10	P+	0	21.75
1	2011	2	C2R1b	cb	1	E	1	22	2	12	Pi	0	21.93
1	2011	2	C2R1b	cb	1	E	1	22	2	14	P-	0	24.03
1	2011	2	C2R1b	cb	1	E	1	22	2	13	C-	1	30
1	2011	2	C2R1t	cb	1	E	1	22	1	7	C+	0	2.06
1	2011	2	C2R1t	cb	1	E	1	22	2	14	P-	0	3.84
1	2011	2	C2R1t	cb	1	E	1	22	2	10	P+	0	3.87
1	2011	2	C2R1t	cb	1	E	1	22	1	3	Pi	0	5
1	2011	2	C2R1t	cb	1	E	1	22	2	11	C+	0	6.15
1	2011	2	C2R1t	cb	1	E	1	22	1	6	P+	0	8.62
1	2011	2	C2R1t	cb	1	E	1	22	2	12	Pi	0	13.71
1	2011	2	C2R1t	cb	1	E	1	22	1	5	P-	0	20.78
1	2011	2	C2R1t	cb	1	E	1	22	1	4	C-	0	22.18
1	2011	2	C2R1t	cb	1	E	1	22	2	13	C-	1	30
1	2011	3	C30	kg	2	U	1	22	1	6	P+	0	2.31
1	2011	3	C30	kg	2	U	1	22	2	12	Pi	0	2.96
1	2011	3	C30	kg	2	U	1	22	1	7	C+	0	4.03
1	2011	3	C30	kg	2	U	1	22	2	13	C-	0	6.28
1	2011	3	C30	kg	2	U	1	22	1	4	C-	0	11.87
1	2011	3	C30	kg	2	U	1	22	1	5	P-	0	12.21
1	2011	3	C30	kg	2	U	1	22	2	11	C+	0	13.62
1	2011	3	C30	kg	2	U	1	22	1	3	Pi	0	22.18
1	2011	3	C30	kg	2	U	1	22	2	14	P-	1	30
1	2011	3	C30	kg	2	U	1	22	2	10	P+	1	30
1	2011	3	C3L1b	kg	2	U	1	22	2	12	Pi	0	2.93
1	2011	3	C3L1b	kg	2	U	1	22	2	14	P-	0	3.18
1	2011	3	C3L1b	kg	2	U	1	22	2	10	P+	0	3.21
1	2011	3	C3L1b	kg	2	U	1	22	1	6	P+	0	4.12
1	2011	3	C3L1b	kg	2	U	1	22	1	3	Pi	0	8.71
1	2011	3	C3L1b	kg	2	U	1	22	2	11	C+	0	16.65
1	2011	3	C3L1b	kg	2	U	1	22	1	4	C-	0	19.12
1	2011	3	C3L1b	kg	2	U	1	22	2	13	C-	1	30
1	2011	3	C3L1b	kg	2	U	1	22	1	7	C+	1	30
1	2011	3	C3L1b	kg	2	U	1	22	1	5	P-	1	30
1	2011	3	C3L1t	kg	2	U	1	22	2	14	P-	0	4.09
1	2011	3	C3L1t	kg	2	U	1	22	1	4	C-	0	4.81
1	2011	3	C3L1t	kg	2	U	1	22	1	3	Pi	0	5.93
1	2011	3	C3L1t	kg	2	U	1	22	1	7	C+	0	10.34
1	2011	3	C3L1t	kg	2	U	1	22	2	10	P+	0	12.81
1	2011	3	C3L1t	kg	2	U	1	22	2	13	C-	0	16.06
1	2011	3	C3L1t	kg	2	U	1	22	2	11	C+	1	30
1	2011	3	C3L1t	kg	2	U	1	22	1	5	P-	1	30
1	2011	3	C3L1t	kg	2	U	1	22	1	6	P+	1	30
1	2011	3	C3L1t	kg	2	U	1	22	2	12	Pi	1	30
1	2011	4	C40	kg	2	U	1	22	1	7	C+	0	2.56
1	2011	4	C40	kg	2	U	1	22	2	10	P+	0	3.84
1	2011	4	C40	kg	2	U	1	22	1	6	P+	0	4.78
1	2011	4	C40	kg	2	U	1	22	2	11	C+	0	5.03
1	2011	4	C40	kg	2	U	1	22	2	12	Pi	0	7.15
1	2011	4	C40	kg	2	U	1	22	1	3	Pi	0	13.65
1	2011	4	C40	kg	2	U	1	22	1	4	C-	0	14.75
1	2011	4	C40	kg	2	U	1	22	2	13	C-	1	30
1	2011	4	C40	kg	2	U	1	22	1	5	P-	1	30
1	2011	4	C40	kg	2	U	1	22	2	14	P-	1	30
1	2011	4	C4L1t	kg	2	U	1	22	1	5	P-	0	2.65
1	2011	4	C4L1t	kg	2	U	1	22	1	6	P+	0	3.53
1	2011	4	C4L1t	kg	2	U	1	22	2	13	C-	0	4.12
1	2011	4	C4L1t	kg	2	U	1	22	1	7	C+	0	4.43
1	2011	4	C4L1t	kg	2	U	1	22	2	10	P+	0	13.62
1	2011	4	C4L1t	kg	2	U	1	22	2	12	Pi	0	14.75
1	2011	4	C4L1t	kg	2	U	1	22	2	14	P-	0	18.21
1	2011	4	C4L1t	kg	2	U	1	22	1	3	Pi	0	22.78
1	2011	4	C4L1t	kg	2	U	1	22	1	4	C-	1	30
1	2011	4	C4L1t	kg	2	U	1	22	2	11	C+	1	30
1	2011	4	C4Lbnotch	kg	2	U	1	22	2	14	P-	0	3.34
1	2011	4	C4Lbnotch	kg	2	U	1	22	1	6	P+	0	5.56
1	2011	4	C4Lbnotch	kg	2	U	1	22	2	11	C+	0	6.21
1	2011	4	C4Lbnotch	kg	2	U	1	22	1	4	C-	0	7.12
1	2011	4	C4Lbnotch	kg	2	U	1	22	1	3	Pi	0	15.15
1	2011	4	C4Lbnotch	kg	2	U	1	22	2	13	C-	1	30
1	2011	4	C4Lbnotch	kg	2	U	1	22	1	7	C+	1	30
1	2011	4	C4Lbnotch	kg	2	U	1	22	1	5	P-	1	30
1	2011	4	C4Lbnotch	kg	2	U	1	22	2	10	P+	1	30
1	2011	4	C4Lbnotch	kg	2	U	1	22	2	12	Pi	1	30
1	2011	4	C4R1t	kg	2	U	1	22	1	4	C-	0	2.21
1	2011	4	C4R1t	kg	2	U	1	22	2	14	P-	0	12
1	2011	4	C4R1t	kg	2	U	1	22	1	7	C+	0	15.9
1	2011	4	C4R1t	kg	2	U	1	22	1	5	P-	0	22.4
1	2011	4	C4R1t	kg	2	U	1	22	1	6	P+	0	22.59
1	2011	4	C4R1t	kg	2	U	1	22	2	13	C-	0	26.37
1	2011	4	C4R1t	kg	2	U	1	22	2	11	C+	1	30
1	2011	4	C4R1t	kg	2	U	1	22	2	10	P+	1	30
1	2011	4	C4R1t	kg	2	U	1	22	1	3	Pi	1	30
1	2011	4	C4R1t	kg	2	U	1	22	2	12	Pi	1	30
1	2011	1	C10	kg	1	E	1	23	1	6	P+	0	1.4
1	2011	1	C10	kg	1	E	1	23	2	10	Pi	0	1.96
1	2011	1	C10	kg	1	E	1	23	1	5	C+	0	2.59
1	2011	1	C10	kg	1	E	1	23	1	4	Pi	0	4.31
1	2011	1	C10	kg	1	E	1	23	2	11	C+	0	4.84
1	2011	1	C10	kg	1	E	1	23	2	13	P+	0	10.9
1	2011	1	C10	kg	1	E	1	23	2	12	P-	0	20.18
1	2011	1	C10	kg	1	E	1	23	1	7	P-	0	27.56
1	2011	1	C10	kg	1	E	1	23	1	3	C-	1	30
1	2011	1	C10	kg	1	E	1	23	2	14	C-	1	30
1	2011	1	C1L1t	kg	1	E	1	23	1	4	Pi	0	1.78
1	2011	1	C1L1t	kg	1	E	1	23	2	10	Pi	0	2.4
1	2011	1	C1L1t	kg	1	E	1	23	2	12	P-	0	5.4
1	2011	1	C1L1t	kg	1	E	1	23	2	11	C+	0	7.31
1	2011	1	C1L1t	kg	1	E	1	23	1	7	P-	0	9.15
1	2011	1	C1L1t	kg	1	E	1	23	2	13	P+	0	14.5
1	2011	1	C1L1t	kg	1	E	1	23	1	6	P+	0	22.31
1	2011	1	C1L1t	kg	1	E	1	23	1	3	C-	1	30
1	2011	1	C1L1t	kg	1	E	1	23	2	14	C-	1	30
1	2011	1	C1L1t	kg	1	E	1	23	1	5	C+	1	30
1	2011	1	C1Lbnotch	kg	1	E	1	23	1	7	P-	0	2.09
1	2011	1	C1Lbnotch	kg	1	E	1	23	2	11	C+	0	3.31
1	2011	1	C1Lbnotch	kg	1	E	1	23	1	5	C+	0	3.53
1	2011	1	C1Lbnotch	kg	1	E	1	23	2	13	P+	0	7.03
1	2011	1	C1Lbnotch	kg	1	E	1	23	1	3	C-	1	30
1	2011	1	C1Lbnotch	kg	1	E	1	23	2	14	C-	1	30
1	2011	1	C1Lbnotch	kg	1	E	1	23	2	12	P-	1	30
1	2011	1	C1Lbnotch	kg	1	E	1	23	1	4	Pi	1	30
1	2011	1	C1Lbnotch	kg	1	E	1	23	2	10	Pi	1	30
1	2011	1	C1Lbnotch	kg	1	E	1	23	1	6	P+	0	10.88
1	2011	1	C1R1b	kg	1	E	1	23	1	5	C+	0	4.5
1	2011	1	C1R1b	kg	1	E	1	23	2	11	C+	0	4.65
1	2011	1	C1R1b	kg	1	E	1	23	1	6	P+	0	11.12
1	2011	1	C1R1b	kg	1	E	1	23	1	4	Pi	0	13.46
1	2011	1	C1R1b	kg	1	E	1	23	1	3	C-	1	30
1	2011	1	C1R1b	kg	1	E	1	23	2	14	C-	1	30
1	2011	1	C1R1b	kg	1	E	1	23	1	7	P-	1	30
1	2011	1	C1R1b	kg	1	E	1	23	2	12	P-	1	30
1	2011	1	C1R1b	kg	1	E	1	23	2	13	P+	1	30
1	2011	1	C1R1b	kg	1	E	1	23	2	10	Pi	1	30
1	2011	2	C20	kg	1	E	1	23	2	13	P+	0	2.18
1	2011	2	C20	kg	1	E	1	23	1	6	P+	0	2.31
1	2011	2	C20	kg	1	E	1	23	2	12	P-	0	2.71
1	2011	2	C20	kg	1	E	1	23	1	5	C+	0	4.18
1	2011	2	C20	kg	1	E	1	23	1	4	Pi	0	9.81
1	2011	2	C20	kg	1	E	1	23	1	3	C-	0	10.31
1	2011	2	C20	kg	1	E	1	23	2	14	C-	0	11.12
1	2011	2	C20	kg	1	E	1	23	1	7	P-	0	17.87
1	2011	2	C20	kg	1	E	1	23	2	10	Pi	0	20.5
1	2011	2	C20	kg	1	E	1	23	2	11	C+	0	27.5
1	2011	2	C2L1b	kg	1	E	1	23	1	6	P+	0	1.84
1	2011	2	C2L1b	kg	1	E	1	23	1	4	Pi	0	3.31
1	2011	2	C2L1b	kg	1	E	1	23	2	11	C+	0	4.21
1	2011	2	C2L1b	kg	1	E	1	23	2	12	P-	0	9.15
1	2011	2	C2L1b	kg	1	E	1	23	1	7	P-	0	13.28
1	2011	2	C2L1b	kg	1	E	1	23	1	5	C+	0	17.46
1	2011	2	C2L1b	kg	1	E	1	23	1	3	C-	1	30
1	2011	2	C2L1b	kg	1	E	1	23	2	14	C-	1	30
1	2011	2	C2L1b	kg	1	E	1	23	2	13	P+	1	30
1	2011	2	C2L1b	kg	1	E	1	23	2	10	Pi	1	30
1	2011	2	C2R1b	kg	1	E	1	23	2	14	C-	0	1.75
1	2011	2	C2R1b	kg	1	E	1	23	2	12	P-	0	2.15
1	2011	2	C2R1b	kg	1	E	1	23	1	5	C+	0	2.28
1	2011	2	C2R1b	kg	1	E	1	23	1	4	Pi	0	2.37
1	2011	2	C2R1b	kg	1	E	1	23	1	7	P-	0	13.37
1	2011	2	C2R1b	kg	1	E	1	23	1	6	P+	0	13.68
1	2011	2	C2R1b	kg	1	E	1	23	2	11	C+	0	18.12
1	2011	2	C2R1b	kg	1	E	1	23	2	13	P+	0	22.78
1	2011	2	C2R1b	kg	1	E	1	23	1	3	C-	1	30
1	2011	2	C2R1b	kg	1	E	1	23	2	10	Pi	1	30
1	2011	2	C2R1t	kg	1	E	1	23	2	11	C+	0	1.31
1	2011	2	C2R1t	kg	1	E	1	23	1	6	P+	0	1.65
1	2011	2	C2R1t	kg	1	E	1	23	1	4	Pi	0	2.15
1	2011	2	C2R1t	kg	1	E	1	23	1	7	P-	0	2.25
1	2011	2	C2R1t	kg	1	E	1	23	1	5	C+	0	2.31
1	2011	2	C2R1t	kg	1	E	1	23	2	13	P+	0	2.65
1	2011	2	C2R1t	kg	1	E	1	23	2	10	Pi	0	4.43
1	2011	2	C2R1t	kg	1	E	1	23	2	14	C-	0	10.96
1	2011	2	C2R1t	kg	1	E	1	23	1	3	C-	0	13.81
1	2011	2	C2R1t	kg	1	E	1	23	2	12	P-	0	22.4
1	2011	3	C30	cb	2	U	1	23	1	6	P+	0	6.18
1	2011	3	C30	cb	2	U	1	23	2	13	P+	0	6.9
1	2011	3	C30	cb	2	U	1	23	1	5	C+	0	7.75
1	2011	3	C30	cb	2	U	1	23	1	4	Pi	0	13.21
1	2011	3	C30	cb	2	U	1	23	2	12	P-	0	18.12
1	2011	3	C30	cb	2	U	1	23	2	10	Pi	0	24.03
1	2011	3	C30	cb	2	U	1	23	2	11	C+	0	27.78
1	2011	3	C30	cb	2	U	1	23	1	3	C-	1	30
1	2011	3	C30	cb	2	U	1	23	2	14	C-	1	30
1	2011	3	C30	cb	2	U	1	23	1	7	P-	1	30
1	2011	3	C3L1b	cb	2	U	1	23	1	5	C+	0	6.27
1	2011	3	C3L1b	cb	2	U	1	23	2	10	Pi	0	9.5
1	2011	3	C3L1b	cb	2	U	1	23	1	4	Pi	0	9.62
1	2011	3	C3L1b	cb	2	U	1	23	1	7	P-	0	16.65
1	2011	3	C3L1b	cb	2	U	1	23	1	3	C-	1	30
1	2011	3	C3L1b	cb	2	U	1	23	2	14	C-	1	30
1	2011	3	C3L1b	cb	2	U	1	23	2	11	C+	1	30
1	2011	3	C3L1b	cb	2	U	1	23	2	12	P-	1	30
1	2011	3	C3L1b	cb	2	U	1	23	1	6	P+	1	30
1	2011	3	C3L1b	cb	2	U	1	23	2	13	P+	1	30
1	2011	3	C3L1t	cb	2	U	1	23	1	6	P+	0	5.43
1	2011	3	C3L1t	cb	2	U	1	23	1	4	Pi	0	5.78
1	2011	3	C3L1t	cb	2	U	1	23	1	7	P-	0	7.25
1	2011	3	C3L1t	cb	2	U	1	23	1	5	C+	0	21.96
1	2011	3	C3L1t	cb	2	U	1	23	2	12	P-	0	23.62
1	2011	3	C3L1t	cb	2	U	1	23	2	10	Pi	0	25
1	2011	3	C3L1t	cb	2	U	1	23	2	13	P+	0	27.21
1	2011	3	C3L1t	cb	2	U	1	23	1	3	C-	1	30
1	2011	3	C3L1t	cb	2	U	1	23	2	14	C-	1	30
1	2011	3	C3L1t	cb	2	U	1	23	2	11	C+	1	30
1	2011	4	C40	cb	2	U	1	23	1	6	P+	0	6.15
1	2011	4	C40	cb	2	U	1	23	2	10	Pi	0	12.46
1	2011	4	C40	cb	2	U	1	23	1	4	Pi	0	26.93
1	2011	4	C40	cb	2	U	1	23	1	3	C-	1	30
1	2011	4	C40	cb	2	U	1	23	2	14	C-	1	30
1	2011	4	C40	cb	2	U	1	23	1	5	C+	1	30
1	2011	4	C40	cb	2	U	1	23	2	11	C+	1	30
1	2011	4	C40	cb	2	U	1	23	1	7	P-	1	30
1	2011	4	C40	cb	2	U	1	23	2	12	P-	1	30
1	2011	4	C40	cb	2	U	1	23	2	13	P+	1	30
1	2011	4	C4L1t	cb	2	U	1	23	2	13	P+	0	4.68
1	2011	4	C4L1t	cb	2	U	1	23	1	7	P-	0	4.75
1	2011	4	C4L1t	cb	2	U	1	23	2	11	C+	0	9.15
1	2011	4	C4L1t	cb	2	U	1	23	2	10	Pi	0	23.93
1	2011	4	C4L1t	cb	2	U	1	23	1	3	C-	1	30
1	2011	4	C4L1t	cb	2	U	1	23	2	14	C-	1	30
1	2011	4	C4L1t	cb	2	U	1	23	1	5	C+	1	30
1	2011	4	C4L1t	cb	2	U	1	23	2	12	P-	1	30
1	2011	4	C4L1t	cb	2	U	1	23	1	6	P+	1	30
1	2011	4	C4L1t	cb	2	U	1	23	1	4	Pi	1	30
1	2011	4	C4Lbnotch	cb	2	U	1	23	2	13	P+	0	3.09
1	2011	4	C4Lbnotch	cb	2	U	1	23	2	12	P-	0	3.31
1	2011	4	C4Lbnotch	cb	2	U	1	23	1	6	P+	0	4.18
1	2011	4	C4Lbnotch	cb	2	U	1	23	1	5	C+	0	4.31
1	2011	4	C4Lbnotch	cb	2	U	1	23	1	4	Pi	0	4.78
1	2011	4	C4Lbnotch	cb	2	U	1	23	2	11	C+	0	4.93
1	2011	4	C4Lbnotch	cb	2	U	1	23	2	10	Pi	0	7.25
1	2011	4	C4Lbnotch	cb	2	U	1	23	1	7	P-	0	9.53
1	2011	4	C4Lbnotch	cb	2	U	1	23	1	3	C-	1	30
1	2011	4	C4Lbnotch	cb	2	U	1	23	2	14	C-	1	30
1	2011	4	C4R1t	cb	2	U	1	23	1	5	C+	0	4.18
1	2011	4	C4R1t	cb	2	U	1	23	2	14	C-	0	15.28
1	2011	4	C4R1t	cb	2	U	1	23	2	13	P+	0	20.71
1	2011	4	C4R1t	cb	2	U	1	23	1	3	C-	1	30
1	2011	4	C4R1t	cb	2	U	1	23	2	11	C+	1	30
1	2011	4	C4R1t	cb	2	U	1	23	1	7	P-	1	30
1	2011	4	C4R1t	cb	2	U	1	23	2	12	P-	1	30
1	2011	4	C4R1t	cb	2	U	1	23	1	6	P+	1	30
1	2011	4	C4R1t	cb	2	U	1	23	1	4	Pi	1	30
1	2011	4	C4R1t	cb	2	U	1	23	2	10	Pi	1	30
1	2011	1	C10	kg	1	U	2	26	2	14	P+	0	1.28
1	2011	1	C10	kg	1	U	2	26	1	3	C+	0	1.59
1	2011	1	C10	kg	1	U	2	26	1	4	C-	0	3.18
1	2011	1	C10	kg	1	U	2	26	2	12	Pi	0	14.28
1	2011	1	C10	kg	1	U	2	26	2	11	C+	0	16.28
1	2011	1	C10	kg	1	U	2	26	2	13	C-	1	30
1	2011	1	C10	kg	1	U	2	26	1	6	P-	1	30
1	2011	1	C10	kg	1	U	2	26	2	10	P-	1	30
1	2011	1	C10	kg	1	U	2	26	1	5	P+	1	30
1	2011	1	C10	kg	1	U	2	26	1	7	Pi	1	30
1	2011	1	C1L1t	kg	1	U	2	26	1	5	P+	0	2.34
1	2011	1	C1L1t	kg	1	U	2	26	2	11	C+	0	2.68
1	2011	1	C1L1t	kg	1	U	2	26	1	6	P-	0	9.12
1	2011	1	C1L1t	kg	1	U	2	26	1	7	Pi	0	13.56
1	2011	1	C1L1t	kg	1	U	2	26	2	14	P+	0	23.84
1	2011	1	C1L1t	kg	1	U	2	26	1	4	C-	1	30
1	2011	1	C1L1t	kg	1	U	2	26	2	13	C-	1	30
1	2011	1	C1L1t	kg	1	U	2	26	1	3	C+	1	30
1	2011	1	C1L1t	kg	1	U	2	26	2	10	P-	1	30
1	2011	1	C1L1t	kg	1	U	2	26	2	12	Pi	1	30
1	2011	1	C1Lbnotch	kg	1	U	2	26	1	5	P+	0	1.68
1	2011	1	C1Lbnotch	kg	1	U	2	26	2	14	P+	0	1.84
1	2011	1	C1Lbnotch	kg	1	U	2	26	1	6	P-	0	2.12
1	2011	1	C1Lbnotch	kg	1	U	2	26	2	11	C+	0	2.15
1	2011	1	C1Lbnotch	kg	1	U	2	26	1	3	C+	0	2.18
1	2011	1	C1Lbnotch	kg	1	U	2	26	1	7	Pi	0	28.71
1	2011	1	C1Lbnotch	kg	1	U	2	26	1	4	C-	1	30
1	2011	1	C1Lbnotch	kg	1	U	2	26	2	13	C-	1	30
1	2011	1	C1Lbnotch	kg	1	U	2	26	2	10	P-	1	30
1	2011	1	C1Lbnotch	kg	1	U	2	26	2	12	Pi	1	30
1	2011	1	C1R1b	kg	1	U	2	26	2	11	C+	0	3.56
1	2011	1	C1R1b	kg	1	U	2	26	1	5	P+	0	4.56
1	2011	1	C1R1b	kg	1	U	2	26	1	3	C+	0	8.56
1	2011	1	C1R1b	kg	1	U	2	26	2	14	P+	0	8.9
1	2011	1	C1R1b	kg	1	U	2	26	2	12	Pi	0	10.68
1	2011	1	C1R1b	kg	1	U	2	26	1	7	Pi	0	22.09
1	2011	1	C1R1b	kg	1	U	2	26	1	4	C-	1	30
1	2011	1	C1R1b	kg	1	U	2	26	2	13	C-	1	30
1	2011	1	C1R1b	kg	1	U	2	26	1	6	P-	1	30
1	2011	1	C1R1b	kg	1	U	2	26	2	10	P-	1	30
1	2011	2	C20	kg	1	U	2	26	2	14	P+	0	1.46
1	2011	2	C20	kg	1	U	2	26	2	11	C+	0	1.5
1	2011	2	C20	kg	1	U	2	26	1	3	C+	0	2.71
1	2011	2	C20	kg	1	U	2	26	1	5	P+	0	2.96
1	2011	2	C20	kg	1	U	2	26	1	6	P-	0	4.03
1	2011	2	C20	kg	1	U	2	26	2	10	P-	0	4.71
1	2011	2	C20	kg	1	U	2	26	2	12	Pi	0	5.31
1	2011	2	C20	kg	1	U	2	26	1	7	Pi	0	12.43
1	2011	2	C20	kg	1	U	2	26	1	4	C-	1	30
1	2011	2	C20	kg	1	U	2	26	2	13	C-	1	30
1	2011	2	C2L1b	kg	1	U	2	26	2	11	C+	0	1.68
1	2011	2	C2L1b	kg	1	U	2	26	1	3	C+	0	1.75
1	2011	2	C2L1b	kg	1	U	2	26	1	5	P+	0	3.03
1	2011	2	C2L1b	kg	1	U	2	26	1	7	Pi	0	3.03
1	2011	2	C2L1b	kg	1	U	2	26	2	13	C-	0	3.31
1	2011	2	C2L1b	kg	1	U	2	26	1	6	P-	0	7.46
1	2011	2	C2L1b	kg	1	U	2	26	2	14	P+	0	10.25
1	2011	2	C2L1b	kg	1	U	2	26	2	12	Pi	0	23.09
1	2011	2	C2L1b	kg	1	U	2	26	1	4	C-	0	28
1	2011	2	C2L1b	kg	1	U	2	26	2	10	P-	1	30
1	2011	2	C2R1b	kg	1	U	2	26	1	3	C+	0	1.84
1	2011	2	C2R1b	kg	1	U	2	26	2	14	P+	0	2.53
1	2011	2	C2R1b	kg	1	U	2	26	2	11	C+	0	5.71
1	2011	2	C2R1b	kg	1	U	2	26	1	7	Pi	0	10.53
1	2011	2	C2R1b	kg	1	U	2	26	1	6	P-	0	10.81
1	2011	2	C2R1b	kg	1	U	2	26	1	4	C-	1	30
1	2011	2	C2R1b	kg	1	U	2	26	2	13	C-	1	30
1	2011	2	C2R1b	kg	1	U	2	26	2	10	P-	1	30
1	2011	2	C2R1b	kg	1	U	2	26	1	5	P+	1	30
1	2011	2	C2R1b	kg	1	U	2	26	2	12	Pi	1	30
1	2011	2	C2R1t	kg	1	U	2	26	1	6	P-	0	2.03
1	2011	2	C2R1t	kg	1	U	2	26	1	3	C+	0	2.65
1	2011	2	C2R1t	kg	1	U	2	26	1	5	P+	0	2.84
1	2011	2	C2R1t	kg	1	U	2	26	2	14	P+	0	5.5
1	2011	2	C2R1t	kg	1	U	2	26	2	11	C+	0	26.65
1	2011	2	C2R1t	kg	1	U	2	26	1	4	C-	0	28.21
1	2011	2	C2R1t	kg	1	U	2	26	2	10	P-	0	28.43
1	2011	2	C2R1t	kg	1	U	2	26	2	13	C-	1	30
1	2011	2	C2R1t	kg	1	U	2	26	1	7	Pi	1	30
1	2011	2	C2R1t	kg	1	U	2	26	2	12	Pi	1	30
1	2011	3	C30	cb	2	E	2	26	1	3	C+	0	2.81
1	2011	3	C30	cb	2	E	2	26	1	5	P+	0	7.18
1	2011	3	C30	cb	2	E	2	26	2	14	P+	0	7.46
1	2011	3	C30	cb	2	E	2	26	2	12	Pi	0	9.75
1	2011	3	C30	cb	2	E	2	26	1	4	C-	1	30
1	2011	3	C30	cb	2	E	2	26	2	13	C-	1	30
1	2011	3	C30	cb	2	E	2	26	2	11	C+	1	30
1	2011	3	C30	cb	2	E	2	26	1	6	P-	1	30
1	2011	3	C30	cb	2	E	2	26	2	10	P-	1	30
1	2011	3	C30	cb	2	E	2	26	1	7	Pi	1	30
1	2011	3	C3L1b	cb	2	E	2	26	1	6	P-	0	2.21
1	2011	3	C3L1b	cb	2	E	2	26	1	5	P+	0	2.56
1	2011	3	C3L1b	cb	2	E	2	26	1	7	Pi	0	8.62
1	2011	3	C3L1b	cb	2	E	2	26	1	4	C-	0	11.4
1	2011	3	C3L1b	cb	2	E	2	26	1	3	C+	0	17.68
1	2011	3	C3L1b	cb	2	E	2	26	2	13	C-	1	30
1	2011	3	C3L1b	cb	2	E	2	26	2	11	C+	1	30
1	2011	3	C3L1b	cb	2	E	2	26	2	10	P-	1	30
1	2011	3	C3L1b	cb	2	E	2	26	2	14	P+	1	30
1	2011	3	C3L1b	cb	2	E	2	26	2	12	Pi	1	30
1	2011	3	C3L1t	cb	2	E	2	26	1	3	C+	0	3.09
1	2011	3	C3L1t	cb	2	E	2	26	2	11	C+	0	4.9
1	2011	3	C3L1t	cb	2	E	2	26	1	7	Pi	0	8.71
1	2011	3	C3L1t	cb	2	E	2	26	2	14	P+	0	9.37
1	2011	3	C3L1t	cb	2	E	2	26	1	5	P+	0	12.84
1	2011	3	C3L1t	cb	2	E	2	26	2	12	Pi	0	13.87
1	2011	3	C3L1t	cb	2	E	2	26	1	4	C-	1	30
1	2011	3	C3L1t	cb	2	E	2	26	2	13	C-	1	30
1	2011	3	C3L1t	cb	2	E	2	26	1	6	P-	1	30
1	2011	3	C3L1t	cb	2	E	2	26	2	10	P-	1	30
1	2011	4	C40	cb	2	E	2	26	1	3	C+	0	3.09
1	2011	4	C40	cb	2	E	2	26	1	5	P+	0	3.34
1	2011	4	C40	cb	2	E	2	26	2	14	P+	0	5.68
1	2011	4	C40	cb	2	E	2	26	2	11	C+	0	5.81
1	2011	4	C40	cb	2	E	2	26	1	7	Pi	0	7.62
1	2011	4	C40	cb	2	E	2	26	2	10	P-	0	10.68
1	2011	4	C40	cb	2	E	2	26	1	6	P-	0	12.21
1	2011	4	C40	cb	2	E	2	26	2	13	C-	0	25.84
1	2011	4	C40	cb	2	E	2	26	1	4	C-	1	30
1	2011	4	C40	cb	2	E	2	26	2	12	Pi	1	30
1	2011	4	C4L1t	cb	2	E	2	26	2	11	C+	0	2.15
1	2011	4	C4L1t	cb	2	E	2	26	1	5	P+	0	5.25
1	2011	4	C4L1t	cb	2	E	2	26	2	14	P+	0	9.12
1	2011	4	C4L1t	cb	2	E	2	26	2	10	P-	0	19.18
1	2011	4	C4L1t	cb	2	E	2	26	1	4	C-	1	30
1	2011	4	C4L1t	cb	2	E	2	26	2	13	C-	1	30
1	2011	4	C4L1t	cb	2	E	2	26	1	3	C+	1	30
1	2011	4	C4L1t	cb	2	E	2	26	1	6	P-	1	30
1	2011	4	C4L1t	cb	2	E	2	26	1	7	Pi	1	30
1	2011	4	C4L1t	cb	2	E	2	26	2	12	Pi	1	30
1	2011	4	C4Lbnotch	cb	2	E	2	26	1	3	C+	0	6.87
1	2011	4	C4Lbnotch	cb	2	E	2	26	2	11	C+	0	11.4
1	2011	4	C4Lbnotch	cb	2	E	2	26	1	6	P-	0	22.68
1	2011	4	C4Lbnotch	cb	2	E	2	26	1	7	Pi	0	23.75
1	2011	4	C4Lbnotch	cb	2	E	2	26	1	4	C-	1	30
1	2011	4	C4Lbnotch	cb	2	E	2	26	2	13	C-	1	30
1	2011	4	C4Lbnotch	cb	2	E	2	26	2	10	P-	1	30
1	2011	4	C4Lbnotch	cb	2	E	2	26	1	5	P+	1	30
1	2011	4	C4Lbnotch	cb	2	E	2	26	2	14	P+	1	30
1	2011	4	C4Lbnotch	cb	2	E	2	26	2	12	Pi	1	30
1	2011	4	C4R1t	cb	2	E	2	26	2	11	C+	0	6.25
1	2011	4	C4R1t	cb	2	E	2	26	2	12	Pi	0	6.59
1	2011	4	C4R1t	cb	2	E	2	26	2	14	P+	0	11.4
1	2011	4	C4R1t	cb	2	E	2	26	1	5	P+	0	11.93
1	2011	4	C4R1t	cb	2	E	2	26	2	13	C-	0	13.56
1	2011	4	C4R1t	cb	2	E	2	26	1	7	Pi	0	15.09
1	2011	4	C4R1t	cb	2	E	2	26	2	10	P-	0	26.62
1	2011	4	C4R1t	cb	2	E	2	26	1	4	C-	1	30
1	2011	4	C4R1t	cb	2	E	2	26	1	3	C+	1	30
1	2011	4	C4R1t	cb	2	E	2	26	1	6	P-	1	30
1	2011	1	C10	kg	1	U	2	27	1	7	C-	0	2.18
1	2011	1	C10	kg	1	U	2	27	1	3	P+	0	2.28
1	2011	1	C10	kg	1	U	2	27	2	11	P+	0	2.96
1	2011	1	C10	kg	1	U	2	27	2	10	Pi	0	2.96
1	2011	1	C10	kg	1	U	2	27	1	5	P-	0	5.43
1	2011	1	C10	kg	1	U	2	27	2	12	C-	0	7.09
1	2011	1	C10	kg	1	U	2	27	1	4	Pi	0	8.5
1	2011	1	C10	kg	1	U	2	27	2	13	P-	0	12.43
1	2011	1	C10	kg	1	U	2	27	2	14	C+	0	17.71
1	2011	1	C10	kg	1	U	2	27	1	6	C+	1	30
1	2011	1	C1L1t	kg	1	U	2	27	1	6	C+	0	2.78
1	2011	1	C1L1t	kg	1	U	2	27	1	3	P+	0	2.93
1	2011	1	C1L1t	kg	1	U	2	27	2	13	P-	0	4.5
1	2011	1	C1L1t	kg	1	U	2	27	2	14	C+	0	11.15
1	2011	1	C1L1t	kg	1	U	2	27	1	4	Pi	0	17.31
1	2011	1	C1L1t	kg	1	U	2	27	1	7	C-	1	30
1	2011	1	C1L1t	kg	1	U	2	27	2	12	C-	1	30
1	2011	1	C1L1t	kg	1	U	2	27	1	5	P-	1	30
1	2011	1	C1L1t	kg	1	U	2	27	2	11	P+	1	30
1	2011	1	C1L1t	kg	1	U	2	27	2	10	Pi	1	30
1	2011	1	C1Lbnotch	kg	1	U	2	27	2	14	C+	0	1.81
1	2011	1	C1Lbnotch	kg	1	U	2	27	1	4	Pi	0	3.03
1	2011	1	C1Lbnotch	kg	1	U	2	27	1	3	P+	0	5.96
1	2011	1	C1Lbnotch	kg	1	U	2	27	2	10	Pi	0	7.03
1	2011	1	C1Lbnotch	kg	1	U	2	27	1	6	C+	0	12.25
1	2011	1	C1Lbnotch	kg	1	U	2	27	2	11	P+	0	18.06
1	2011	1	C1Lbnotch	kg	1	U	2	27	1	7	C-	1	30
1	2011	1	C1Lbnotch	kg	1	U	2	27	2	12	C-	1	30
1	2011	1	C1Lbnotch	kg	1	U	2	27	1	5	P-	1	30
1	2011	1	C1Lbnotch	kg	1	U	2	27	2	13	P-	1	30
1	2011	1	C1R1b	kg	1	U	2	27	1	6	C+	0	2.21
1	2011	1	C1R1b	kg	1	U	2	27	2	14	C+	0	2.84
1	2011	1	C1R1b	kg	1	U	2	27	1	4	Pi	0	5.62
1	2011	1	C1R1b	kg	1	U	2	27	1	7	C-	1	30
1	2011	1	C1R1b	kg	1	U	2	27	2	12	C-	1	30
1	2011	1	C1R1b	kg	1	U	2	27	1	5	P-	1	30
1	2011	1	C1R1b	kg	1	U	2	27	2	13	P-	1	30
1	2011	1	C1R1b	kg	1	U	2	27	1	3	P+	1	30
1	2011	1	C1R1b	kg	1	U	2	27	2	11	P+	1	30
1	2011	1	C1R1b	kg	1	U	2	27	2	10	Pi	1	30
1	2011	2	C20	kg	1	U	2	27	2	14	C+	0	1.65
1	2011	2	C20	kg	1	U	2	27	1	3	P+	0	3.03
1	2011	2	C20	kg	1	U	2	27	1	6	C+	0	3.31
1	2011	2	C20	kg	1	U	2	27	2	11	P+	0	5.5
1	2011	2	C20	kg	1	U	2	27	2	10	Pi	0	7.93
1	2011	2	C20	kg	1	U	2	27	1	4	Pi	0	26.47
1	2011	2	C20	kg	1	U	2	27	1	7	C-	0	27.68
1	2011	2	C20	kg	1	U	2	27	2	12	C-	1	30
1	2011	2	C20	kg	1	U	2	27	1	5	P-	1	30
1	2011	2	C20	kg	1	U	2	27	2	13	P-	1	30
1	2011	2	C2L1b	kg	1	U	2	27	1	6	C+	0	1.46
1	2011	2	C2L1b	kg	1	U	2	27	1	5	P-	0	1.59
1	2011	2	C2L1b	kg	1	U	2	27	2	12	C-	0	2.34
1	2011	2	C2L1b	kg	1	U	2	27	1	3	P+	0	2.34
1	2011	2	C2L1b	kg	1	U	2	27	2	14	C+	0	3.03
1	2011	2	C2L1b	kg	1	U	2	27	2	11	P+	0	4.43
1	2011	2	C2L1b	kg	1	U	2	27	2	10	Pi	0	4.43
1	2011	2	C2L1b	kg	1	U	2	27	2	13	P-	0	11
1	2011	2	C2L1b	kg	1	U	2	27	1	4	Pi	0	11.28
1	2011	2	C2L1b	kg	1	U	2	27	1	7	C-	1	30
1	2011	2	C2R1b	kg	1	U	2	27	1	3	P+	0	1.68
1	2011	2	C2R1b	kg	1	U	2	27	2	14	C+	0	1.84
1	2011	2	C2R1b	kg	1	U	2	27	1	6	C+	0	2.65
1	2011	2	C2R1b	kg	1	U	2	27	2	11	P+	0	14.87
1	2011	2	C2R1b	kg	1	U	2	27	1	5	P-	0	20.48
1	2011	2	C2R1b	kg	1	U	2	27	1	7	C-	1	30
1	2011	2	C2R1b	kg	1	U	2	27	2	12	C-	1	30
1	2011	2	C2R1b	kg	1	U	2	27	2	13	P-	1	30
1	2011	2	C2R1b	kg	1	U	2	27	1	4	Pi	1	30
1	2011	2	C2R1b	kg	1	U	2	27	2	10	Pi	1	30
1	2011	2	C2R1t	kg	1	U	2	27	1	6	C+	0	1.71
1	2011	2	C2R1t	kg	1	U	2	27	2	14	C+	0	2.4
1	2011	2	C2R1t	kg	1	U	2	27	2	11	P+	0	3.34
1	2011	2	C2R1t	kg	1	U	2	27	2	13	P-	0	6.78
1	2011	2	C2R1t	kg	1	U	2	27	1	7	C-	0	8.62
1	2011	2	C2R1t	kg	1	U	2	27	2	12	C-	1	30
1	2011	2	C2R1t	kg	1	U	2	27	1	5	P-	1	30
1	2011	2	C2R1t	kg	1	U	2	27	1	3	P+	1	30
1	2011	2	C2R1t	kg	1	U	2	27	1	4	Pi	1	30
1	2011	2	C2R1t	kg	1	U	2	27	2	10	Pi	1	30
1	2011	3	C30	cb	2	E	2	27	2	10	Pi	0	1.93
1	2011	3	C30	cb	2	E	2	27	1	6	C+	0	3.25
1	2011	3	C30	cb	2	E	2	27	1	3	P+	0	4.34
1	2011	3	C30	cb	2	E	2	27	2	11	P+	0	8.96
1	2011	3	C30	cb	2	E	2	27	2	14	C+	0	10.18
1	2011	3	C30	cb	2	E	2	27	1	4	Pi	0	10.9
1	2011	3	C30	cb	2	E	2	27	1	7	C-	0	15.12
1	2011	3	C30	cb	2	E	2	27	1	5	P-	0	17.34
1	2011	3	C30	cb	2	E	2	27	2	12	C-	0	19.62
1	2011	3	C30	cb	2	E	2	27	2	13	P-	0	27.84
1	2011	3	C3L1b	cb	2	E	2	27	1	3	P+	0	1.78
1	2011	3	C3L1b	cb	2	E	2	27	1	4	Pi	0	7.58
1	2011	3	C3L1b	cb	2	E	2	27	2	10	Pi	0	22.18
1	2011	3	C3L1b	cb	2	E	2	27	1	7	C-	1	30
1	2011	3	C3L1b	cb	2	E	2	27	2	12	C-	1	30
1	2011	3	C3L1b	cb	2	E	2	27	1	6	C+	1	30
1	2011	3	C3L1b	cb	2	E	2	27	2	14	C+	1	30
1	2011	3	C3L1b	cb	2	E	2	27	1	5	P-	1	30
1	2011	3	C3L1b	cb	2	E	2	27	2	13	P-	1	30
1	2011	3	C3L1b	cb	2	E	2	27	2	11	P+	1	30
1	2011	3	C3L1t	cb	2	E	2	27	2	10	Pi	0	2.34
1	2011	3	C3L1t	cb	2	E	2	27	2	14	C+	0	3.21
1	2011	3	C3L1t	cb	2	E	2	27	2	13	P-	0	3.37
1	2011	3	C3L1t	cb	2	E	2	27	1	6	C+	0	4.68
1	2011	3	C3L1t	cb	2	E	2	27	2	11	P+	0	6.43
1	2011	3	C3L1t	cb	2	E	2	27	1	4	Pi	0	14.96
1	2011	3	C3L1t	cb	2	E	2	27	1	3	P+	0	25.75
1	2011	3	C3L1t	cb	2	E	2	27	1	5	P-	0	29.09
1	2011	3	C3L1t	cb	2	E	2	27	1	7	C-	1	30
1	2011	3	C3L1t	cb	2	E	2	27	2	12	C-	1	30
1	2011	4	C40	cb	2	E	2	27	2	11	P+	0	1.71
1	2011	4	C40	cb	2	E	2	27	2	10	Pi	0	2.87
1	2011	4	C40	cb	2	E	2	27	2	13	P-	0	5.59
1	2011	4	C40	cb	2	E	2	27	1	3	P+	0	5.81
1	2011	4	C40	cb	2	E	2	27	1	6	C+	0	14.03
1	2011	4	C40	cb	2	E	2	27	1	7	C-	0	28.15
1	2011	4	C40	cb	2	E	2	27	2	12	C-	1	30
1	2011	4	C40	cb	2	E	2	27	2	14	C+	1	30
1	2011	4	C40	cb	2	E	2	27	1	5	P-	1	30
1	2011	4	C40	cb	2	E	2	27	1	4	Pi	1	30
1	2011	4	C4L1t	cb	2	E	2	27	1	5	P-	0	6.37
1	2011	4	C4L1t	cb	2	E	2	27	2	11	P+	0	8.34
1	2011	4	C4L1t	cb	2	E	2	27	2	14	C+	0	9.53
1	2011	4	C4L1t	cb	2	E	2	27	1	6	C+	0	24.43
1	2011	4	C4L1t	cb	2	E	2	27	2	13	P-	0	28.84
1	2011	4	C4L1t	cb	2	E	2	27	1	7	C-	1	30
1	2011	4	C4L1t	cb	2	E	2	27	2	12	C-	1	30
1	2011	4	C4L1t	cb	2	E	2	27	1	3	P+	1	30
1	2011	4	C4L1t	cb	2	E	2	27	1	4	Pi	1	30
1	2011	4	C4L1t	cb	2	E	2	27	2	10	Pi	1	30
1	2011	4	C4Lbnotch	cb	2	E	2	27	2	14	C+	0	3.25
1	2011	4	C4Lbnotch	cb	2	E	2	27	1	6	C+	0	3.68
1	2011	4	C4Lbnotch	cb	2	E	2	27	1	3	P+	0	13.78
1	2011	4	C4Lbnotch	cb	2	E	2	27	1	4	Pi	0	19
1	2011	4	C4Lbnotch	cb	2	E	2	27	2	13	P-	0	22.78
1	2011	4	C4Lbnotch	cb	2	E	2	27	1	7	C-	1	30
1	2011	4	C4Lbnotch	cb	2	E	2	27	2	12	C-	1	30
1	2011	4	C4Lbnotch	cb	2	E	2	27	1	5	P-	1	30
1	2011	4	C4Lbnotch	cb	2	E	2	27	2	11	P+	1	30
1	2011	4	C4Lbnotch	cb	2	E	2	27	2	10	Pi	1	30
1	2011	4	C4R1t	cb	2	E	2	27	1	3	P+	0	1.9
1	2011	4	C4R1t	cb	2	E	2	27	1	5	P-	0	3.81
1	2011	4	C4R1t	cb	2	E	2	27	2	11	P+	0	5.87
1	2011	4	C4R1t	cb	2	E	2	27	2	14	C+	0	8.96
1	2011	4	C4R1t	cb	2	E	2	27	2	13	P-	0	12.93
1	2011	4	C4R1t	cb	2	E	2	27	1	6	C+	0	24.21
1	2011	4	C4R1t	cb	2	E	2	27	1	7	C-	0	28.37
1	2011	4	C4R1t	cb	2	E	2	27	2	12	C-	1	30
1	2011	4	C4R1t	cb	2	E	2	27	1	4	Pi	1	30
1	2011	4	C4R1t	cb	2	E	2	27	2	10	Pi	1	30
1	2011	1	C10	kg	1	U	2	28	2	13	Pi	0	1.49
1	2011	1	C10	kg	1	U	2	28	1	5	C+	0	1.71
1	2011	1	C10	kg	1	U	2	28	2	12	C-	0	1.9
1	2011	1	C10	kg	1	U	2	28	1	6	Pi	0	1.93
1	2011	1	C10	kg	1	U	2	28	2	10	C+	0	2.09
1	2011	1	C10	kg	1	U	2	28	2	11	P+	0	15.18
1	2011	1	C10	kg	1	U	2	28	1	4	C-	0	26.03
1	2011	1	C10	kg	1	U	2	28	1	3	P-	1	30
1	2011	1	C10	kg	1	U	2	28	2	14	P-	1	30
1	2011	1	C10	kg	1	U	2	28	1	7	P+	1	30
1	2011	1	C1L1t	kg	1	U	2	28	2	11	P+	0	2.5
1	2011	1	C1L1t	kg	1	U	2	28	1	7	P+	0	3.09
1	2011	1	C1L1t	kg	1	U	2	28	1	5	C+	0	3.34
1	2011	1	C1L1t	kg	1	U	2	28	2	10	C+	0	7.34
1	2011	1	C1L1t	kg	1	U	2	28	1	6	Pi	0	10.62
1	2011	1	C1L1t	kg	1	U	2	28	2	12	C-	0	22.87
1	2011	1	C1L1t	kg	1	U	2	28	1	4	C-	1	30
1	2011	1	C1L1t	kg	1	U	2	28	1	3	P-	1	30
1	2011	1	C1L1t	kg	1	U	2	28	2	14	P-	1	30
1	2011	1	C1L1t	kg	1	U	2	28	2	13	Pi	1	30
1	2011	1	C1Lbnotch	kg	1	U	2	28	1	5	C+	0	2.43
1	2011	1	C1Lbnotch	kg	1	U	2	28	1	7	P+	0	2.65
1	2011	1	C1Lbnotch	kg	1	U	2	28	2	11	P+	0	2.84
1	2011	1	C1Lbnotch	kg	1	U	2	28	2	13	Pi	0	3.09
1	2011	1	C1Lbnotch	kg	1	U	2	28	2	10	C+	0	6.71
1	2011	1	C1Lbnotch	kg	1	U	2	28	1	6	Pi	0	19
1	2011	1	C1Lbnotch	kg	1	U	2	28	1	4	C-	1	30
1	2011	1	C1Lbnotch	kg	1	U	2	28	2	12	C-	1	30
1	2011	1	C1Lbnotch	kg	1	U	2	28	1	3	P-	1	30
1	2011	1	C1Lbnotch	kg	1	U	2	28	2	14	P-	1	30
1	2011	1	C1R1b	kg	1	U	2	28	1	7	P+	0	2.28
1	2011	1	C1R1b	kg	1	U	2	28	1	5	C+	0	5.15
1	2011	1	C1R1b	kg	1	U	2	28	2	13	Pi	0	10.78
1	2011	1	C1R1b	kg	1	U	2	28	1	4	C-	1	30
1	2011	1	C1R1b	kg	1	U	2	28	2	12	C-	1	30
1	2011	1	C1R1b	kg	1	U	2	28	2	10	C+	1	30
1	2011	1	C1R1b	kg	1	U	2	28	1	3	P-	1	30
1	2011	1	C1R1b	kg	1	U	2	28	2	14	P-	0	30
1	2011	1	C1R1b	kg	1	U	2	28	2	11	P+	1	30
1	2011	1	C1R1b	kg	1	U	2	28	1	6	Pi	1	30
1	2011	2	C20	kg	1	U	2	28	1	5	C+	0	1.59
1	2011	2	C20	cb	1	U	2	28	2	14	P-	0	2
1	2011	2	C20	kg	1	U	2	28	1	7	P+	0	2.31
1	2011	2	C20	kg	1	U	2	28	1	6	Pi	0	2.9
1	2011	2	C20	cb	1	U	2	28	2	10	C+	0	6.93
1	2011	2	C20	cb	1	U	2	28	2	13	Pi	0	7.25
1	2011	2	C20	cb	1	U	2	28	2	11	P+	0	12.46
1	2011	2	C20	kg	1	U	2	28	1	3	P-	0	13.78
1	2011	2	C20	kg	1	U	2	28	1	4	C-	0	25.53
1	2011	2	C20	cb	1	U	2	28	2	12	C-	1	30
1	2011	2	C2L1b	cb	1	U	2	28	2	11	P+	0	1.87
1	2011	2	C2L1b	kg	1	U	2	28	1	5	C+	0	5
1	2011	2	C2L1b	cb	1	U	2	28	2	14	P-	0	5.81
1	2011	2	C2L1b	kg	1	U	2	28	1	6	Pi	0	9.34
1	2011	2	C2L1b	cb	1	U	2	28	2	10	C+	0	20.15
1	2011	2	C2L1b	cb	1	U	2	28	2	13	Pi	0	23.18
1	2011	2	C2L1b	kg	1	U	2	28	1	3	P-	0	29.18
1	2011	2	C2L1b	kg	1	U	2	28	1	4	C-	1	30
1	2011	2	C2L1b	cb	1	U	2	28	2	12	C-	1	30
1	2011	2	C2L1b	kg	1	U	2	28	1	7	P+	1	30
1	2011	2	C2R1b	kg	1	U	2	28	2	10	C+	0	1.65
1	2011	2	C2R1b	kg	1	U	2	28	1	7	P+	0	1.96
1	2011	2	C2R1b	kg	1	U	2	28	2	13	Pi	0	6.71
1	2011	2	C2R1b	kg	1	U	2	28	1	6	Pi	0	17.46
1	2011	2	C2R1b	kg	1	U	2	28	1	4	C-	1	30
1	2011	2	C2R1b	kg	1	U	2	28	2	12	C-	1	30
1	2011	2	C2R1b	kg	1	U	2	28	1	5	C+	1	30
1	2011	2	C2R1b	kg	1	U	2	28	1	3	P-	1	30
1	2011	2	C2R1b	kg	1	U	2	28	2	14	P-	1	30
1	2011	2	C2R1b	kg	1	U	2	28	2	11	P+	1	30
1	2011	2	C2R1t	kg	1	U	2	28	1	7	P+	0	1.59
1	2011	2	C2R1t	kg	1	U	2	28	1	5	C+	0	1.81
1	2011	2	C2R1t	kg	1	U	2	28	1	6	Pi	0	3.53
1	2011	2	C2R1t	cb	1	U	2	28	2	11	P+	0	14.03
1	2011	2	C2R1t	kg	1	U	2	28	1	3	P-	0	26.12
1	2011	2	C2R1t	kg	1	U	2	28	1	4	C-	1	30
1	2011	2	C2R1t	cb	1	U	2	28	2	12	C-	1	30
1	2011	2	C2R1t	cb	1	U	2	28	2	10	C+	1	30
1	2011	2	C2R1t	cb	1	U	2	28	2	14	P-	1	30
1	2011	2	C2R1t	cb	1	U	2	28	2	13	Pi	1	30
1	2011	3	C30	cb	2	E	2	28	2	10	C+	0	3.28
1	2011	3	C30	cb	2	E	2	28	1	6	Pi	0	4.71
1	2011	3	C30	cb	2	E	2	28	1	7	P+	0	8.81
1	2011	3	C30	cb	2	E	2	28	2	11	P+	0	15.12
1	2011	3	C30	cb	2	E	2	28	2	12	C-	0	15.62
1	2011	3	C30	cb	2	E	2	28	2	14	P-	0	18.31
1	2011	3	C30	cb	2	E	2	28	2	13	Pi	0	22.84
1	2011	3	C30	cb	2	E	2	28	1	4	C-	1	30
1	2011	3	C30	cb	2	E	2	28	1	5	C+	1	30
1	2011	3	C30	cb	2	E	2	28	1	3	P-	1	30
1	2011	3	C3L1b	cb	2	E	2	28	1	5	C+	0	2.96
1	2011	3	C3L1b	cb	2	E	2	28	2	13	Pi	0	3.84
1	2011	3	C3L1b	cb	2	E	2	28	2	14	P-	0	4.09
1	2011	3	C3L1b	cb	2	E	2	28	1	6	Pi	0	4.93
1	2011	3	C3L1b	cb	2	E	2	28	2	12	C-	0	5.9
1	2011	3	C3L1b	cb	2	E	2	28	1	3	P-	0	7.93
1	2011	3	C3L1b	cb	2	E	2	28	2	10	C+	0	8.03
1	2011	3	C3L1b	cb	2	E	2	28	1	7	P+	0	15.87
1	2011	3	C3L1b	cb	2	E	2	28	2	11	P+	0	16.75
1	2011	3	C3L1b	cb	2	E	2	28	1	4	C-	1	30
1	2011	3	C3L1t	cb	2	E	2	28	1	7	P+	0	10.93
1	2011	3	C3L1t	cb	2	E	2	28	2	10	C+	0	16.46
1	2011	3	C3L1t	cb	2	E	2	28	1	3	P-	0	22.21
1	2011	3	C3L1t	cb	2	E	2	28	1	5	C+	0	28.21
1	2011	3	C3L1t	cb	2	E	2	28	1	4	C-	1	30
1	2011	3	C3L1t	cb	2	E	2	28	2	12	C-	1	30
1	2011	3	C3L1t	cb	2	E	2	28	2	14	P-	1	30
1	2011	3	C3L1t	cb	2	E	2	28	2	11	P+	1	30
1	2011	3	C3L1t	cb	2	E	2	28	1	6	Pi	1	30
1	2011	3	C3L1t	cb	2	E	2	28	2	13	Pi	1	30
1	2011	4	C40	cb	2	E	2	28	1	3	P-	0	3.34
1	2011	4	C40	cb	2	E	2	28	2	11	P+	0	3.46
1	2011	4	C40	cb	2	E	2	28	1	7	P+	0	5.62
1	2011	4	C40	cb	2	E	2	28	2	10	C+	0	10.03
1	2011	4	C40	cb	2	E	2	28	1	5	C+	0	11.84
1	2011	4	C40	cb	2	E	2	28	2	14	P-	0	16.81
1	2011	4	C40	cb	2	E	2	28	2	12	C-	0	27.53
1	2011	4	C40	cb	2	E	2	28	1	4	C-	1	30
1	2011	4	C40	cb	2	E	2	28	1	6	Pi	1	30
1	2011	4	C40	cb	2	E	2	28	2	13	Pi	1	30
1	2011	4	C4L1t	cb	2	E	2	28	1	6	Pi	0	3.56
1	2011	4	C4L1t	cb	2	E	2	28	1	7	P+	0	4.37
1	2011	4	C4L1t	cb	2	E	2	28	2	11	P+	0	7.75
1	2011	4	C4L1t	cb	2	E	2	28	2	14	P-	0	15.59
1	2011	4	C4L1t	cb	2	E	2	28	1	5	C+	0	24.18
1	2011	4	C4L1t	cb	2	E	2	28	2	10	C+	0	26.28
1	2011	4	C4L1t	cb	2	E	2	28	2	13	Pi	0	27.78
1	2011	4	C4L1t	cb	2	E	2	28	1	4	C-	1	30
1	2011	4	C4L1t	cb	2	E	2	28	2	12	C-	1	30
1	2011	4	C4L1t	cb	2	E	2	28	1	3	P-	1	30
1	2011	4	C4Lbnotch	cb	2	E	2	28	1	5	C+	0	2.09
1	2011	4	C4Lbnotch	cb	2	E	2	28	1	6	Pi	0	2.87
1	2011	4	C4Lbnotch	cb	2	E	2	28	2	13	Pi	0	6.81
1	2011	4	C4Lbnotch	cb	2	E	2	28	1	7	P+	0	7.03
1	2011	4	C4Lbnotch	cb	2	E	2	28	1	3	P-	0	7.06
1	2011	4	C4Lbnotch	cb	2	E	2	28	2	11	P+	0	18.5
1	2011	4	C4Lbnotch	cb	2	E	2	28	2	14	P-	0	23.78
1	2011	4	C4Lbnotch	cb	2	E	2	28	2	12	C-	0	27.25
1	2011	4	C4Lbnotch	cb	2	E	2	28	1	4	C-	1	30
1	2011	4	C4Lbnotch	cb	2	E	2	28	2	10	C+	1	30
1	2011	4	C4R1t	cb	2	E	2	28	1	4	C-	0	2.46
1	2011	4	C4R1t	cb	2	E	2	28	2	11	P+	0	6.59
1	2011	4	C4R1t	cb	2	E	2	28	1	3	P-	0	8.68
1	2011	4	C4R1t	cb	2	E	2	28	1	7	P+	0	10.5
1	2011	4	C4R1t	cb	2	E	2	28	1	5	C+	0	10.9
1	2011	4	C4R1t	cb	2	E	2	28	1	6	Pi	0	12.84
1	2011	4	C4R1t	cb	2	E	2	28	2	12	C-	1	30
1	2011	4	C4R1t	cb	2	E	2	28	2	10	C+	1	30
1	2011	4	C4R1t	cb	2	E	2	28	2	14	P-	1	30
1	2011	4	C4R1t	cb	2	E	2	28	2	13	Pi	1	30
1	2013	B	BB	AM/LH	1	E		21	2	6	P-	0	10
1	2013	B	BB	AM/LH	1	E		21	1	2	C+	0	27
1	2013	B	BB	AM/LH	1	E		21	2	7	Pi	0	29
1	2013	B	BB	AM/LH	1	E		21	2	4	C-	1	30
1	2013	B	BB	AM/LH	1	E		21	2	5	P+	1	30
1	2013	C	BC	AM/LH	2	U		21	2	7	Pi	0	9
1	2013	C	BC	AM/LH	2	U		21	1	2	C+	0	21
1	2013	C	BC	AM/LH	2	U		21	2	4	C-	1	30
1	2013	C	BC	AM/LH	2	U		21	2	6	P-	1	30
1	2013	C	BC	AM/LH	2	U		21	2	5	P+	1	30
1	2013	D	BD	AM/LH	2	U		21	2	7	Pi	0	10
1	2013	D	BD	AM/LH	2	U		21	2	4	C-	1	30
1	2013	D	BD	AM/LH	2	U		21	1	2	C+	1	30
1	2013	D	BD	AM/LH	2	U		21	2	6	P-	1	30
1	2013	D	BD	AM/LH	2	U		21	2	5	P+	1	30
1	2013	D	MD	AM/LH	2	U		21	2	5	P+	0	11
1	2013	D	MD	AM/LH	2	U		21	2	4	C-	1	30
1	2013	D	MD	AM/LH	2	U		21	1	2	C+	1	30
1	2013	D	MD	AM/LH	2	U		21	2	6	P-	1	30
1	2013	D	MD	AM/LH	2	U		21	2	7	Pi	1	30
1	2013	C	NC	AM/LH	2	U		21	2	5	P+	0	4
1	2013	C	NC	AM/LH	2	U		21	2	7	Pi	0	8
1	2013	C	NC	AM/LH	2	U		21	1	2	C+	0	12
1	2013	C	NC	AM/LH	2	U		21	2	4	C-	1	30
1	2013	C	NC	AM/LH	2	U		21	2	6	P-	1	30
1	2013	D	ND	AM/LH	2	U		21	1	2	C+	0	4
1	2013	D	ND	AM/LH	2	U		21	2	4	C-	0	29
1	2013	D	ND	AM/LH	2	U		21	2	6	P-	1	30
1	2013	D	ND	AM/LH	2	U		21	2	5	P+	1	30
1	2013	D	ND	AM/LH	2	U		21	2	7	Pi	1	30
1	2013	A	TA	AM/LH	1	E		21	1	2	C+	0	3
1	2013	A	TA	AM/LH	1	E		21	2	6	P-	0	5
1	2013	A	TA	AM/LH	1	E		21	2	5	P+	0	7
1	2013	A	TA	AM/LH	1	E		21	2	4	C-	1	30
1	2013	A	TA	AM/LH	1	E		21	2	7	Pi	1	30
1	2013	C	TC	AM/LH	2	U		21	2	6	P-	0	5
1	2013	C	TC	AM/LH	2	U		21	2	4	C-	0	9
1	2013	C	TC	AM/LH	2	U		21	1	2	C+	1	30
1	2013	C	TC	AM/LH	2	U		21	2	5	P+	1	30
1	2013	C	TC	AM/LH	2	U		21	2	7	Pi	1	30
1	2013	D	TD	AM/LH	2	U		21	1	2	C+	0	11
1	2013	D	TD	AM/LH	2	U		21	2	6	P-	0	29
1	2013	D	TD	AM/LH	2	U		21	2	4	C-	1	30
1	2013	D	TD	AM/LH	2	U		21	2	5	P+	1	30
1	2013	D	TD	AM/LH	2	U		21	2	7	Pi	1	30
1	2013	B	BB	AM/LH	1	E		22	2	7	P-	0	5
1	2013	B	BB	AM/LH	1	E		22	2	6	C+	0	7
1	2013	B	BB	AM/LH	1	E		22	2	5	Pi	0	29
1	2013	B	BB	AM/LH	1	E		22	2	4	C-	1	30
1	2013	B	BB	AM/LH	1	E		22	1	3	P+	1	30
1	2013	C	BC	AM/LH	2	U		22	2	7	P-	0	19
1	2013	C	BC	AM/LH	2	U		22	2	4	C-	1	30
1	2013	C	BC	AM/LH	2	U		22	2	6	C+	1	30
1	2013	C	BC	AM/LH	2	U		22	1	3	P+	1	30
1	2013	C	BC	AM/LH	2	U		22	2	5	Pi	1	30
1	2013	D	BD	AM/LH	2	U		22	2	6	C+	0	3
1	2013	D	BD	AM/LH	2	U		22	2	7	P-	0	9
1	2013	D	BD	AM/LH	2	U		22	1	3	P+	0	19
1	2013	D	BD	AM/LH	2	U		22	2	4	C-	0	22
1	2013	D	BD	AM/LH	2	U		22	2	5	Pi	1	30
1	2013	D	MD	AM/LH	2	U		22	2	6	C+	0	7
1	2013	D	MD	AM/LH	2	U		22	2	4	C-	1	30
1	2013	D	MD	AM/LH	2	U		22	2	7	P-	1	30
1	2013	D	MD	AM/LH	2	U		22	1	3	P+	1	30
1	2013	D	MD	AM/LH	2	U		22	2	5	Pi	1	30
1	2013	C	NC	AM/LH	2	U		22	1	3	P+	0	3
1	2013	C	NC	AM/LH	2	U		22	2	6	C+	0	4
1	2013	C	NC	AM/LH	2	U		22	2	7	P-	0	5
1	2013	C	NC	AM/LH	2	U		22	2	4	C-	1	30
1	2013	C	NC	AM/LH	2	U		22	2	5	Pi	1	30
1	2013	D	ND	AM/LH	2	U		22	2	6	C+	0	3
1	2013	D	ND	AM/LH	2	U		22	1	3	P+	0	4
1	2013	D	ND	AM/LH	2	U		22	2	4	C-	0	11
1	2013	D	ND	AM/LH	2	U		22	2	7	P-	1	30
1	2013	D	ND	AM/LH	2	U		22	2	5	Pi	1	30
1	2013	A	TA	AM/LH	1	E		22	1	3	P+	0	6
1	2013	A	TA	AM/LH	1	E		22	2	5	Pi	0	8
1	2013	A	TA	AM/LH	1	E		22	2	6	C+	0	10
1	2013	A	TA	AM/LH	1	E		22	2	4	C-	0	12
1	2013	A	TA	AM/LH	1	E		22	2	7	P-	0	29
1	2013	C	TC	AM/LH	2	U		22	2	6	C+	0	4
1	2013	C	TC	AM/LH	2	U		22	1	3	P+	0	10
1	2013	C	TC	AM/LH	2	U		22	2	4	C-	1	30
1	2013	C	TC	AM/LH	2	U		22	2	7	P-	1	30
1	2013	C	TC	AM/LH	2	U		22	2	5	Pi	1	30
1	2013	D	TD	AM/LH	2	U		22	2	4	C-	1	30
1	2013	D	TD	AM/LH	2	U		22	2	6	C+	1	30
1	2013	D	TD	AM/LH	2	U		22	2	7	P-	1	30
1	2013	D	TD	AM/LH	2	U		22	1	3	P+	1	30
1	2013	D	TD	AM/LH	2	U		22	2	5	Pi	1	30
1	2013	B	BB	AM/LH	1	E		23	2	4	C-	0	4
1	2013	B	BB	AM/LH	1	E		23	2	5	P-	0	16
1	2013	B	BB	AM/LH	1	E		23	2	7	C+	0	22
1	2013	B	BB	AM/LH	1	E		23	2	6	P+	1	30
1	2013	B	BB	AM/LH	1	E		23	1	3	Pi	1	30
1	2013	C	BC	AM/LH	2	U		23	2	6	P+	0	5
1	2013	C	BC	AM/LH	2	U		23	1	3	Pi	0	17
1	2013	C	BC	AM/LH	2	U		23	2	4	C-	1	30
1	2013	C	BC	AM/LH	2	U		23	2	7	C+	1	30
1	2013	C	BC	AM/LH	2	U		23	2	5	P-	1	30
1	2013	D	BD	AM/LH	2	U		23	2	7	C+	0	3
1	2013	D	BD	AM/LH	2	U		23	2	5	P-	0	4
1	2013	D	BD	AM/LH	2	U		23	2	4	C-	0	7
1	2013	D	BD	AM/LH	2	U		23	2	6	P+	1	30
1	2013	D	BD	AM/LH	2	U		23	1	3	Pi	1	30
1	2013	D	MD	AM/LH	2	U		23	2	6	P+	0	5
1	2013	D	MD	AM/LH	2	U		23	2	5	P-	0	8
1	2013	D	MD	AM/LH	2	U		23	2	4	C-	1	30
1	2013	D	MD	AM/LH	2	U		23	2	7	C+	1	30
1	2013	D	MD	AM/LH	2	U		23	1	3	Pi	1	30
1	2013	C	NC	AM/LH	2	U		23	2	7	C+	0	4
1	2013	C	NC	AM/LH	2	U		23	1	3	Pi	0	7
1	2013	C	NC	AM/LH	2	U		23	2	4	C-	1	30
1	2013	C	NC	AM/LH	2	U		23	2	5	P-	1	30
1	2013	C	NC	AM/LH	2	U		23	2	6	P+	1	30
1	2013	D	ND	AM/LH	2	U		23	2	5	P-	0	5
1	2013	D	ND	AM/LH	2	U		23	2	4	C-	1	30
1	2013	D	ND	AM/LH	2	U		23	2	7	C+	1	30
1	2013	D	ND	AM/LH	2	U		23	2	6	P+	1	30
1	2013	D	ND	AM/LH	2	U		23	1	3	Pi	1	30
1	2013	A	TA	AM/LH	1	E		23	1	3	Pi	0	4
1	2013	A	TA	AM/LH	1	E		23	2	7	C+	0	7
1	2013	A	TA	AM/LH	1	E		23	2	6	P+	0	8
1	2013	A	TA	AM/LH	1	E		23	2	4	C-	0	11
1	2013	A	TA	AM/LH	1	E		23	2	5	P-	0	16
1	2013	C	TC	AM/LH	2	U		23	2	7	C+	0	4
1	2013	C	TC	AM/LH	2	U		23	2	6	P+	0	8
1	2013	C	TC	AM/LH	2	U		23	2	5	P-	0	9
1	2013	C	TC	AM/LH	2	U		23	2	4	C-	1	30
1	2013	C	TC	AM/LH	2	U		23	1	3	Pi	1	30
1	2013	D	TD	AM/LH	2	U		23	2	5	P-	0	20
1	2013	D	TD	AM/LH	2	U		23	2	4	C-	1	30
1	2013	D	TD	AM/LH	2	U		23	2	7	C+	1	30
1	2013	D	TD	AM/LH	2	U		23	2	6	P+	1	30
1	2013	D	TD	AM/LH	2	U		23	1	3	Pi	1	30
1	2013	B	BB	AM/LH	1	E		24	2	4	C+	0	5
1	2013	B	BB	AM/LH	1	E		24	2	6	Pi	0	8
1	2013	B	BB	AM/LH	1	E		24	2	7	P-	0	10
1	2013	B	BB	AM/LH	1	E		24	2	5	P+	0	13
1	2013	B	BB	AM/LH	1	E		24	1	2	C-	1	30
1	2013	C	BC	AM/LH	2	U		24	2	4	C+	0	10
1	2013	C	BC	AM/LH	2	U		24	1	2	C-	0	19
1	2013	C	BC	AM/LH	2	U		24	2	6	Pi	0	24
1	2013	C	BC	AM/LH	2	U		24	2	7	P-	1	30
1	2013	C	BC	AM/LH	2	U		24	2	5	P+	1	30
1	2013	D	BD	AM/LH	2	U		24	1	2	C-	0	3
1	2013	D	BD	AM/LH	2	U		24	2	6	Pi	0	4
1	2013	D	BD	AM/LH	2	U		24	2	4	C+	0	8
1	2013	D	BD	AM/LH	2	U		24	2	7	P-	1	30
1	2013	D	BD	AM/LH	2	U		24	2	5	P+	1	30
1	2013	D	MD	AM/LH	2	U		24	2	4	C+	0	5
1	2013	D	MD	AM/LH	2	U		24	2	7	P-	0	12
1	2013	D	MD	AM/LH	2	U		24	1	2	C-	1	30
1	2013	D	MD	AM/LH	2	U		24	2	5	P+	1	30
1	2013	D	MD	AM/LH	2	U		24	2	6	Pi	1	30
1	2013	C	NC	AM/LH	2	U		24	2	7	P-	0	8
1	2013	C	NC	AM/LH	2	U		24	2	4	C+	0	10
1	2013	C	NC	AM/LH	2	U		24	1	2	C-	0	25
1	2013	C	NC	AM/LH	2	U		24	2	5	P+	0	27
1	2013	C	NC	AM/LH	2	U		24	2	6	Pi	1	30
1	2013	D	ND	AM/LH	2	U		24	2	4	C+	0	3
1	2013	D	ND	AM/LH	2	U		24	1	2	C-	0	11
1	2013	D	ND	AM/LH	2	U		24	2	7	P-	1	30
1	2013	D	ND	AM/LH	2	U		24	2	5	P+	1	30
1	2013	D	ND	AM/LH	2	U		24	2	6	Pi	1	30
1	2013	A	TA	AM/LH	1	E		24	2	6	Pi	0	6
1	2013	A	TA	AM/LH	1	E		24	2	4	C+	0	12
1	2013	A	TA	AM/LH	1	E		24	1	2	C-	1	30
1	2013	A	TA	AM/LH	1	E		24	2	7	P-	1	30
1	2013	A	TA	AM/LH	1	E		24	2	5	P+	1	30
1	2013	C	TC	AM/LH	2	U		24	2	6	Pi	0	3
1	2013	C	TC	AM/LH	2	U		24	2	5	P+	0	22
1	2013	C	TC	AM/LH	2	U		24	2	4	C+	0	23
1	2013	C	TC	AM/LH	2	U		24	1	2	C-	1	30
1	2013	C	TC	AM/LH	2	U		24	2	7	P-	1	30
1	2013	D	TD	AM/LH	2	U		24	2	5	P+	0	8
1	2013	D	TD	AM/LH	2	U		24	1	2	C-	0	13
1	2013	D	TD	AM/LH	2	U		24	2	4	C+	1	30
1	2013	D	TD	AM/LH	2	U		24	2	7	P-	1	30
1	2013	D	TD	AM/LH	2	U		24	2	6	Pi	1	30
1	2013	B	BB	AM/LH	1	U		26	1	2	C+	0	8
1	2013	B	BB	AM/LH	1	U		26	2	7	Pi	0	12
1	2013	B	BB	AM/LH	1	U		26	2	4	C-	1	30
1	2013	B	BB	AM/LH	1	U		26	2	6	P-	1	30
1	2013	B	BB	AM/LH	1	U		26	2	5	P+	1	30
1	2013	C	BC	AM/LH	2	E		26	2	5	P+	0	3
1	2013	C	BC	AM/LH	2	E		26	2	7	Pi	0	10
1	2013	C	BC	AM/LH	2	E		26	2	4	C-	0	12
1	2013	C	BC	AM/LH	2	E		26	2	6	P-	0	29
1	2013	C	BC	AM/LH	2	E		26	1	2	C+	1	30
1	2013	D	BD	AM/LH	2	E		26	2	5	P+	0	5
1	2013	D	BD	AM/LH	2	E		26	2	4	C-	1	30
1	2013	D	BD	AM/LH	2	E		26	1	2	C+	1	30
1	2013	D	BD	AM/LH	2	E		26	2	6	P-	1	30
1	2013	D	BD	AM/LH	2	E		26	2	7	Pi	1	30
1	2013	D	MD	AM/LH	2	E		26	1	2	C+	0	4
1	2013	D	MD	AM/LH	2	E		26	2	7	Pi	0	17
1	2013	D	MD	AM/LH	2	E		26	2	4	C-	1	30
1	2013	D	MD	AM/LH	2	E		26	2	6	P-	1	30
1	2013	D	MD	AM/LH	2	E		26	2	5	P+	1	30
1	2013	C	NC	AM/LH	2	E		26	1	2	C+	0	10
1	2013	C	NC	AM/LH	2	E		26	2	7	Pi	0	10
1	2013	C	NC	AM/LH	2	E		26	2	5	P+	0	22
1	2013	C	NC	AM/LH	2	E		26	2	4	C-	1	30
1	2013	C	NC	AM/LH	2	E		26	2	6	P-	1	30
1	2013	D	ND	AM/LH	2	E		26	1	2	C+	0	9
1	2013	D	ND	AM/LH	2	E		26	2	5	P+	0	19
1	2013	D	ND	AM/LH	2	E		26	2	4	C-	1	30
1	2013	D	ND	AM/LH	2	E		26	2	6	P-	1	30
1	2013	D	ND	AM/LH	2	E		26	2	7	Pi	1	30
1	2013	A	TA	AM/LH	1	U		26	1	2	C+	0	2
1	2013	A	TA	AM/LH	1	U		26	2	5	P+	0	4
1	2013	A	TA	AM/LH	1	U		26	2	7	Pi	0	10
1	2013	A	TA	AM/LH	1	U		26	2	6	P-	0	24
1	2013	A	TA	AM/LH	1	U		26	2	4	C-	1	30
1	2013	C	TC	AM/LH	2	E		26	1	2	C+	0	4
1	2013	C	TC	AM/LH	2	E		26	2	4	C-	0	6
1	2013	C	TC	AM/LH	2	E		26	2	7	Pi	0	7
1	2013	C	TC	AM/LH	2	E		26	2	5	P+	0	13
1	2013	C	TC	AM/LH	2	E		26	2	6	P-	1	30
1	2013	D	TD	AM/LH	2	E		26	2	5	P+	0	16
1	2013	D	TD	AM/LH	2	E		26	2	7	Pi	0	24
1	2013	D	TD	AM/LH	2	E		26	2	4	C-	1	30
1	2013	D	TD	AM/LH	2	E		26	1	2	C+	1	30
1	2013	D	TD	AM/LH	2	E		26	2	6	P-	1	30
1	2013	B	BB	AM/LH	1	U		26	2	6	C+	0	4
1	2013	B	BB	AM/LH	1	U		26	2	4	C-	1	30
1	2013	B	BB	AM/LH	1	U		26	2	7	P-	1	30
1	2013	B	BB	AM/LH	1	U		26	1	3	P+	1	30
1	2013	B	BB	AM/LH	1	U		26	2	5	Pi	1	30
1	2013	C	BC	AM/LH	2	E		26	2	6	C+	0	3
1	2013	C	BC	AM/LH	2	E		26	1	3	P+	0	4
1	2013	C	BC	AM/LH	2	E		26	2	5	Pi	0	20
1	2013	C	BC	AM/LH	2	E		26	2	4	C-	1	30
1	2013	C	BC	AM/LH	2	E		26	2	7	P-	1	30
1	2013	D	BD	AM/LH	2	E		26	2	6	C+	0	3
1	2013	D	BD	AM/LH	2	E		26	1	3	P+	0	16
1	2013	D	BD	AM/LH	2	E		26	2	4	C-	1	30
1	2013	D	BD	AM/LH	2	E		26	2	7	P-	1	30
1	2013	D	BD	AM/LH	2	E		26	2	5	Pi	1	30
1	2013	D	MD	AM/LH	2	E		26	2	4	C-	1	30
1	2013	D	MD	AM/LH	2	E		26	2	6	C+	1	30
1	2013	D	MD	AM/LH	2	E		26	2	7	P-	1	30
1	2013	D	MD	AM/LH	2	E		26	1	3	P+	1	30
1	2013	D	MD	AM/LH	2	E		26	2	5	Pi	1	30
1	2013	C	NC	AM/LH	2	E		26	1	3	P+	0	3
1	2013	C	NC	AM/LH	2	E		26	2	7	P-	0	12
1	2013	C	NC	AM/LH	2	E		26	2	5	Pi	0	23
1	2013	C	NC	AM/LH	2	E		26	2	4	C-	0	26
1	2013	C	NC	AM/LH	2	E		26	2	6	C+	1	30
1	2013	D	ND	AM/LH	2	E		26	2	6	C+	0	4
1	2013	D	ND	AM/LH	2	E		26	1	3	P+	0	8
1	2013	D	ND	AM/LH	2	E		26	2	7	P-	0	29
1	2013	D	ND	AM/LH	2	E		26	2	4	C-	1	30
1	2013	D	ND	AM/LH	2	E		26	2	5	Pi	1	30
1	2013	A	TA	AM/LH	1	U		26	1	3	P+	0	8
1	2013	A	TA	AM/LH	1	U		26	2	7	P-	0	13
1	2013	A	TA	AM/LH	1	U		26	2	4	C-	1	30
1	2013	A	TA	AM/LH	1	U		26	2	6	C+	1	30
1	2013	A	TA	AM/LH	1	U		26	2	5	Pi	1	30
1	2013	C	TC	AM/LH	2	E		26	2	6	C+	0	3
1	2013	C	TC	AM/LH	2	E		26	1	3	P+	0	6
1	2013	C	TC	AM/LH	2	E		26	2	5	Pi	0	8
1	2013	C	TC	AM/LH	2	E		26	2	4	C-	1	30
1	2013	C	TC	AM/LH	2	E		26	2	7	P-	1	30
1	2013	D	TD	AM/LH	2	E		26	2	6	C+	0	4
1	2013	D	TD	AM/LH	2	E		26	2	5	Pi	0	9
1	2013	D	TD	AM/LH	2	E		26	2	4	C-	1	30
1	2013	D	TD	AM/LH	2	E		26	2	7	P-	1	30
1	2013	D	TD	AM/LH	2	E		26	1	3	P+	1	30
1	2013	B	BB	AM/LH	1	U		27	2	7	C+	0	3
1	2013	B	BB	AM/LH	1	U		27	2	4	C-	0	12
1	2013	B	BB	AM/LH	1	U		27	1	3	Pi	0	20
1	2013	B	BB	AM/LH	1	U		27	2	5	P-	1	30
1	2013	B	BB	AM/LH	1	U		27	2	6	P+	1	30
1	2013	C	BC	AM/LH	2	E		27	2	7	C+	0	5
1	2013	C	BC	AM/LH	2	E		27	1	3	Pi	0	5
1	2013	C	BC	AM/LH	2	E		27	2	5	P-	0	29
1	2013	C	BC	AM/LH	2	E		27	2	4	C-	1	30
1	2013	C	BC	AM/LH	2	E		27	2	6	P+	1	30
1	2013	D	BD	AM/LH	2	E		27	1	3	Pi	0	4
1	2013	D	BD	AM/LH	2	E		27	2	5	P-	0	5
1	2013	D	BD	AM/LH	2	E		27	2	7	C+	0	11
1	2013	D	BD	AM/LH	2	E		27	2	6	P+	0	14
1	2013	D	BD	AM/LH	2	E		27	2	4	C-	1	30
1	2013	D	MD	AM/LH	2	E		27	2	7	C+	0	20
1	2013	D	MD	AM/LH	2	E		27	2	5	P-	0	23
1	2013	D	MD	AM/LH	2	E		27	2	4	C-	1	30
1	2013	D	MD	AM/LH	2	E		27	2	6	P+	1	30
1	2013	D	MD	AM/LH	2	E		27	1	3	Pi	1	30
1	2013	C	NC	AM/LH	2	E		27	1	3	Pi	0	4
1	2013	C	NC	AM/LH	2	E		27	2	7	C+	0	5
1	2013	C	NC	AM/LH	2	E		27	2	5	P-	0	6
1	2013	C	NC	AM/LH	2	E		27	2	6	P+	0	13
1	2013	C	NC	AM/LH	2	E		27	2	4	C-	1	30
1	2013	D	ND	AM/LH	2	E		27	2	4	C-	1	30
1	2013	D	ND	AM/LH	2	E		27	2	7	C+	1	30
1	2013	D	ND	AM/LH	2	E		27	2	5	P-	1	30
1	2013	D	ND	AM/LH	2	E		27	2	6	P+	1	30
1	2013	D	ND	AM/LH	2	E		27	1	3	Pi	1	30
1	2013	A	TA	AM/LH	1	U		27	2	5	P-	0	10
1	2013	A	TA	AM/LH	1	U		27	2	6	P+	0	11
1	2013	A	TA	AM/LH	1	U		27	2	7	C+	0	24
1	2013	A	TA	AM/LH	1	U		27	2	4	C-	0	29
1	2013	A	TA	AM/LH	1	U		27	1	3	Pi	1	30
1	2013	C	TC	AM/LH	2	E		27	2	7	C+	0	5
1	2013	C	TC	AM/LH	2	E		27	2	4	C-	1	30
1	2013	C	TC	AM/LH	2	E		27	2	5	P-	1	30
1	2013	C	TC	AM/LH	2	E		27	2	6	P+	1	30
1	2013	C	TC	AM/LH	2	E		27	1	3	Pi	1	30
1	2013	D	TD	AM/LH	2	E		27	2	7	C+	0	6
1	2013	D	TD	AM/LH	2	E		27	1	3	Pi	0	9
1	2013	D	TD	AM/LH	2	E		27	2	4	C-	0	13
1	2013	D	TD	AM/LH	2	E		27	2	5	P-	1	30
1	2013	D	TD	AM/LH	2	E		27	2	6	P+	1	30
1	2013	B	BB	AM/LH	1	U		27	2	4	C+	0	7
1	2013	B	BB	AM/LH	1	U		27	2	6	Pi	0	17
1	2013	B	BB	AM/LH	1	U		27	2	7	P-	0	27
1	2013	B	BB	AM/LH	1	U		27	1	2	C-	1	30
1	2013	B	BB	AM/LH	1	U		27	2	5	P+	1	30
1	2013	C	BC	AM/LH	2	E		27	2	5	P+	0	3
1	2013	C	BC	AM/LH	2	E		27	2	4	C+	0	13
1	2013	C	BC	AM/LH	2	E		27	2	7	P-	0	26
1	2013	C	BC	AM/LH	2	E		27	1	2	C-	1	30
1	2013	C	BC	AM/LH	2	E		27	2	6	Pi	1	30
1	2013	D	BD	AM/LH	2	E		27	2	5	P+	0	11
1	2013	D	BD	AM/LH	2	E		27	1	2	C-	1	30
1	2013	D	BD	AM/LH	2	E		27	2	4	C+	1	30
1	2013	D	BD	AM/LH	2	E		27	2	7	P-	1	30
1	2013	D	BD	AM/LH	2	E		27	2	6	Pi	1	30
1	2013	D	MD	AM/LH	2	E		27	2	4	C+	0	4
1	2013	D	MD	AM/LH	2	E		27	1	2	C-	1	30
1	2013	D	MD	AM/LH	2	E		27	2	7	P-	1	30
1	2013	D	MD	AM/LH	2	E		27	2	5	P+	1	30
1	2013	D	MD	AM/LH	2	E		27	2	6	Pi	1	30
1	2013	C	NC	AM/LH	2	E		27	2	5	P+	0	4
1	2013	C	NC	AM/LH	2	E		27	2	4	C+	0	7
1	2013	C	NC	AM/LH	2	E		27	2	7	P-	0	12
1	2013	C	NC	AM/LH	2	E		27	1	2	C-	0	17
1	2013	C	NC	AM/LH	2	E		27	2	6	Pi	0	20
1	2013	D	ND	AM/LH	2	E		27	2	5	P+	0	6
1	2013	D	ND	AM/LH	2	E		27	1	2	C-	1	30
1	2013	D	ND	AM/LH	2	E		27	2	4	C+	1	30
1	2013	D	ND	AM/LH	2	E		27	2	7	P-	1	30
1	2013	D	ND	AM/LH	2	E		27	2	6	Pi	1	30
1	2013	A	TA	AM/LH	1	U		27	2	7	P-	0	4
1	2013	A	TA	AM/LH	1	U		27	2	4	C+	0	12
1	2013	A	TA	AM/LH	1	U		27	2	5	P+	0	14
1	2013	A	TA	AM/LH	1	U		27	1	2	C-	1	30
1	2013	A	TA	AM/LH	1	U		27	2	6	Pi	1	30
1	2013	C	TC	AM/LH	2	E		27	2	7	P-	0	18
1	2013	C	TC	AM/LH	2	E		27	1	2	C-	1	30
1	2013	C	TC	AM/LH	2	E		27	2	4	C+	1	30
1	2013	C	TC	AM/LH	2	E		27	2	5	P+	1	30
1	2013	C	TC	AM/LH	2	E		27	2	6	Pi	1	30
1	2013	D	TD	AM/LH	2	E		27	2	4	C+	0	3
1	2013	D	TD	AM/LH	2	E		27	2	6	Pi	0	11
1	2013	D	TD	AM/LH	2	E		27	1	2	C-	0	25
1	2013	D	TD	AM/LH	2	E		27	2	7	P-	1	30
1	2013	D	TD	AM/LH	2	E		27	2	5	P+	1	30
1	2013	B	BB	AM/LH	1	U		28	2	4	C-	1	30
1	2013	B	BB	AM/LH	1	U		28	2	5	C+	1	30
1	2013	B	BB	AM/LH	1	U		28	1	3	P-	1	30
1	2013	B	BB	AM/LH	1	U		28	2	7	P+	1	30
1	2013	B	BB	AM/LH	1	U		28	2	6	Pi	1	30
1	2013	C	BC	AM/LH	2	E		28	2	5	C+	0	3
1	2013	C	BC	AM/LH	2	E		28	2	4	C-	0	9
1	2013	C	BC	AM/LH	2	E		28	1	3	P-	1	30
1	2013	C	BC	AM/LH	2	E		28	2	7	P+	1	30
1	2013	C	BC	AM/LH	2	E		28	2	6	Pi	1	30
1	2013	D	BD	AM/LH	2	E		28	2	5	C+	0	6
1	2013	D	BD	AM/LH	2	E		28	2	7	P+	0	7
1	2013	D	BD	AM/LH	2	E		28	1	3	P-	0	20
1	2013	D	BD	AM/LH	2	E		28	2	4	C-	1	30
1	2013	D	BD	AM/LH	2	E		28	2	6	Pi	1	30
1	2013	D	MD	AM/LH	2	E		28	2	5	C+	0	13
1	2013	D	MD	AM/LH	2	E		28	2	4	C-	0	20
1	2013	D	MD	AM/LH	2	E		28	1	3	P-	1	30
1	2013	D	MD	AM/LH	2	E		28	2	7	P+	1	30
1	2013	D	MD	AM/LH	2	E		28	2	6	Pi	1	30
1	2013	C	NC	AM/LH	2	E		28	1	3	P-	0	20
1	2013	C	NC	AM/LH	2	E		28	2	5	C+	0	24
1	2013	C	NC	AM/LH	2	E		28	2	7	P+	0	27
1	2013	C	NC	AM/LH	2	E		28	2	4	C-	1	30
1	2013	C	NC	AM/LH	2	E		28	2	6	Pi	1	30
1	2013	D	ND	AM/LH	2	E		28	2	5	C+	0	5
1	2013	D	ND	AM/LH	2	E		28	2	4	C-	1	30
1	2013	D	ND	AM/LH	2	E		28	1	3	P-	1	30
1	2013	D	ND	AM/LH	2	E		28	2	7	P+	1	30
1	2013	D	ND	AM/LH	2	E		28	2	6	Pi	1	30
1	2013	A	TA	AM/LH	1	U		28	2	5	C+	0	2
1	2013	A	TA	AM/LH	1	U		28	2	7	P+	0	3
1	2013	A	TA	AM/LH	1	U		28	2	6	Pi	0	8
1	2013	A	TA	AM/LH	1	U		28	2	4	C-	1	30
1	2013	A	TA	AM/LH	1	U		28	1	3	P-	1	30
1	2013	C	TC	AM/LH	2	E		28	2	5	C+	0	4
1	2013	C	TC	AM/LH	2	E		28	2	6	Pi	0	4
1	2013	C	TC	AM/LH	2	E		28	2	4	C-	0	29
1	2013	C	TC	AM/LH	2	E		28	2	7	P+	0	29
1	2013	C	TC	AM/LH	2	E		28	1	3	P-	1	30
1	2013	D	TD	AM/LH	2	E		28	2	5	C+	0	6
1	2013	D	TD	AM/LH	2	E		28	2	7	P+	0	16
1	2013	D	TD	AM/LH	2	E		28	2	4	C-	0	27
1	2013	D	TD	AM/LH	2	E		28	1	3	P-	1	30
1	2013	D	TD	AM/LH	2	E		28	2	6	Pi	1	30
